# Supplementary material for: The Microbiota and It’s Correlation With Metabolites in the Gut of Mice With Nonalcoholic Fatty Liver Disease
Source: Front Cell Infect Microbiol. 2022 May 27;12:870785. doi: 10.3389/fcimb.2022.870785 (PMC9186341; doi:10.3389/fcimb.2022.870785)
Supplement: Supplementary file 1 [file Table_1.xlsx]

## Sheet: S1
Table S1.Differential metabolites identified using untarget metabolomics. Fold changes were calculated as the average levels in NAFLD mice relative to Normal mice. A fold change greater than 0 indicates relatively higher concentration in NAFLD mice,whereas a fold changes less than 0 indicates a lower concentration in normal mice. RT = retention time; VIP = variable importance in projection.
Metabolites		m/z	RT(s)	VIP	Fold Change	P-value
Amino acids and their derivatives	Dimethylglycine	104.069	321.363	1.04292	7.53837	0.020936
	DL-O-tyrosine	146.059	265.702	1.498606	2.3311	0.000835
	DL-Serine	106.049	385.446	1.481155	3.11163	7.68e-05
	D-Ornithine	131.083	405.69	4.099014	4.05414	0.000892
	D-Pipecolinic acid	147.112	551.213	3.736055	3.31408	0.001336
	L-Alanine	90.0546	347.432	1.303632	1.62472	0.002273
	L-Arginine	175.119	539.407	5.945569	2.79648	0.006337
	L-Aspartate	134.044	427.016	2.197739	4.9312	9.29e-05
	L-Citrulline	176.103	405.154	6.07146	4.1259	0.001135
	L-Glutamate	295.112	417.339	1.044466	2.10216	0.000398
	L-Glutamine	145.061	383.584	1.783288	3.16654	0.004633
	L-Histidine	156.075	392.788	2.366763	4.29808	0.0026
	L-Leucine	132.101	260.083	7.108224	1.85884	0.000415
	L-Lysine	293.217	552.242	1.120254	2.81525	3.76e-05
	L-Methionine	150.058	282.438	5.429398	2.83599	5.37e-05
	L-Norleucine	263.195	260.062	2.136272	6.64307	5.97e-05
	L-Phenylalanine	166.086	257.195	8.10105	1.96381	0.000223
	L-Proline	231.133	302.959	1.239112	1.71902	0.006947
	L-Pyroglutamic acid	276.118	450.702	1.346047	3.14666	0.00294
	L-Threonine	120.064	355.385	1.943776	3.34521	2.57e-05
	L-Tryptophan	203.082	266.21	3.112106	2.80402	0.001211
	L-Tyrosine	180.067	307.137	4.60845	2.53245	0.001929
	L-Valine	116.072	295.542	6.698261	2.61167	5.86e-05
	N6,N6,N6-Trimethyl-L-lysine	189.159	549.033	1.340626	2.42433	0.004648
	L-NG-Monomethylarginine	415.217	380.248	1.31318	6.60747	0.000533
	5-L-Glutamyl-L-alanine	201.086	429.769	1.07729	4.15748	0.008203
	Betaine	118.085	264.739	1.179069	1.54387	0.005115
	Betaine aldehyde	102.091	293.557	2.42493	2.81902	0.0394
	Creatine	132.077	355.807	2.806836	1.62325	0.014712
	Dopamine	136.075	307.364	3.977891	2.29685	0.001595
	Tyramine	120.079	223.345	1.049148	3.17452	0.018531
	Urocanic acid	139.05	278.951	3.43098	2.03128	0.001902
	(3-Carboxypropyl)trimethylammonium cation	146.117	388.493	4.68594	1.96282	0.030483
	Arg-Ala	246.155	432.232	1.25762	2.60288	0.001992
	Arg-Cys	319.16	490.627	1.86948	14.6726	4.41e-05
	Arg-Glu	304.16	489.252	1.146366	2.29374	0.009668
	Arg-Leu	288.202	342.988	4.63264	17.4291	0.001024
	Arg-Ser	303.175	452.122	1.025172	4.71426	9.74e-05
	Arg-Trp	343.195	305.952	2.012155	6.27724	0.000314
	Arg-Val	274.186	366.076	2.759578	12.0971	9.55e-06
	.gamma.-L-Glu-.epsilon.-L-Lys	276.154	493.572	1.348293	2.43495	0.028129
	gamma-L-Glutamyl-L-glutamic acid	277.101	498.937	1.145006	4.94832	0.002781
	gamma-L-Glutamyl-L-phenylalanine	293.113	361.087	1.209152	4.33101	0.009109
	His-Ser	284.134	389.317	1.002998	3.32222	0.003014
	Ile-Trp	317.18	304.285	1.441201	4.19685	0.027727
	Leu-Ala	203.139	43.0645	1.758275	2.70099	0.027947
	Leu-Glu	302.17	282.713	1.293984	5.51431	8.64e-05
	Leu-Leu	245.185	212.005	1.468422	2.86519	0.000802
	Lys-Ile	260.196	361.163	2.424009	10.7419	0.003492
	Lys-Thr	248.159	435.249	1.230954	8.4381	0.003566
	Lys-Val	246.18	384.821	1.54934	6.27534	0.000769
	Phe-Gln	294.143	255.912	1.351289	4.58944	0.002993
	Phe-Glu	295.128	361.32	2.182246	4.21217	0.000328
	Pro-Arg	272.171	458.237	1.180996	2.3432	0.011543
	Pro-Glu	245.112	445.493	1.059869	3.6053	1.96e-06
	Pro-Gly	345.179	196.751	1.238975	9.88136	1.16e-06
	Pro-Phe	304.16	521.192	1.121974	5.0042	0.000773
	Pro-Val	429.269	224.871	1.192604	3.55486	0.000132
	Ser-Ile	201.122	201.332	1.398894	2.14452	0.012245
	Thr-Val	219.132	339.427	1.210554	7.45189	0.000292
	Tyr-Glu	311.123	398.248	1.064692	4.01469	0.003084
	Tyr-Ile	295.164	192.384	1.966934	3.01226	0.039172
	Tyr-Val	281.148	205.612	1.999099	7.92201	0.013906
	Val-Glu	247.128	395.031	1.594021	2.33404	0.007835
	L-Asparagine	153.03	228.524	-1.257082	0.184393	1.6e-06
	Histamine	110.072	135.584	-1.018195	0.045671	1.23e-05
	Indole-2-carboxylic acid	162.054	52.563	-3.630569	0.009784	0.013449
	Oxyquinoline	146.059	196.524	-2.37279	0.033736	1.01e-05
	Daidzein	255.065	45.285	-2.439533	0.060713	0.000346
	Lys-Ser	198.122	126.618	-1.360367	0.066272	0.000356
	Phe-Lys	294.179	305.283	-1.305659	0.098523	0.005134
Lipid	trans-2-Hydroxycinnamic acid	165.054	307.364	3.60708	2.29857	0.001605
	1-Oleoyl-sn-glycero-3-phosphocholine	544.338	190.509	3.380902	2.47056	0.007596
	2-Amino-2-methyl-1,3-propanediol	70.0643	338.669	1.993144	2.80594	0.007996
	2-Methyl-3-hydroxybutyric acid	182.081	307.364	3.875555	2.28905	0.001823
	4-Hydroxycinnamic acid	147.043	307.364	1.592613	2.23532	0.001713
	cis-9-Palmitoleic acid	253.217	40.481	14.7077	3.26014	1.02e-06
	Dodecanoic acid	199.17	41.241	2.636434	2.31152	0.012307
	Myristic acid	227.202	40.582	4.739443	1.75269	0.000737
	Myristoleic acid	225.185	40.459	2.931481	3.06302	6.3e-05
	Oleic acid	281.247	88.623	2.079525	2.434	0.003875
	trans-cinnamate	147.045	257.836	2.774989	2.62428	0.000192
	(4Z,7Z,10Z,13Z,16Z,19Z)-4,7,10,13,1 6,19-Docosahexaenoic acid	387.251	48.943	-1.649216	0.406735	0.045085
	16-Hydroxypalmitic acid	333.262	95.849	-6.501554	0.072706	2e-05
	1-Palmitoyl-2-hydroxy-sn-glycero-3-phosphoethanolamine	452.275	200.096	-2.103788	0.557465	0.035667
	1-Stearoyl-2-hydroxy-sn-glycero-3-phosphocholine	506.358	183.955	-2.439755	0.35608	0.030595
	20-Hydroxyarachidonic acid	321.24	42.2525	-1.66069	0.61674	0.006629
	3-Amino-3-(4-hydroxyphenyl)propanoate	199.106	345.358	-1.302271	0.130043	0.001419
	Acamprosate	180.034	96.288	-5.61195	0.21241	0.007384
	alpha-Linolenic acid	277.216	39.937	-6.40904	0.572464	0.000499
	Atrolactic acid	165.055	90.4065	-1.644692	0.413069	0.001837
	Eicosapentaenoic acid	301.216	39.257	-8.844401	0.185674	1.2e-07
	Glutaric acid	131.035	180.58	-1.440919	0.182241	6.11e-10
	Homoveratric acid	195.066	101.199	-2.914761	0.017024	0.000204
	Isobutyric acid	87.0458	74.559	-7.414292	0.389521	0.000731
	Linoleic acid	279.233	39.873	-16.63905	0.733824	0.006773
	Linoleoyl ethanolamide	324.289	36.48	-8.037419	0.011591	0.00027
	N-Acetyl-L-alanine	132.064	242.099	-1.145197	0.165959	5.46e-05
	Nname,cis-9,10-Epoxystearic acid	297.243	44.515	-9.935265	0.294599	8.39e-05
	Pelargonic acid	317.267	70.009	-1.367415	0.354067	0.000588
	Pentadecanoic Acid	241.217	40.542	-7.699087	0.192517	3.72e-05
	Stearidonic Acid	277.214	103.981	-1.845867	0.42099	0.001803
	Vaccenic acid	282.25	39.718	-1.684971	0.410919	0.009248
Nucleotide and its derivatives	Adenosine	250.092	89.577	1.128862	3.12532	0.00125
	Cytidine	487.178	225.129	1.708061	1.79297	0.01461
	Dihydrouracil	173.056	145.06	1.60671	17.9295	0.001736
	Purine	121.05	93.33	1.164944	2.89755	0.028719
	1-Methyladenosine	282.119	119.075	-2.1743	0.159635	0.001292
	2'-Deoxyinosine	505.178	166.283	-4.761877	0.085801	5.52e-09
	2'-Deoxyuridine	227.067	106.244	-7.936512	0.118577	1.04e-12
	2-Hydroxyadenine	152.056	223.69	-3.431217	0.542466	0.015362
	5-Methylcytosine	126.065	183.462	-1.93105	0.24563	9.34e-06
	Deoxycytidine	455.188	193.158	-4.134708	0.206186	0.029172
	Deoxyguanosine	266.089	224.945	-2.129034	0.529965	0.027491
	Deoxyinosine	251.078	166.805	-7.150157	0.122064	3.14e-09
	Hypoxanthine	135.032	156.995	-3.971048	0.713092	0.022286
	Inosine	267.073	202.872	-9.275	0.219939	8.33e-05
	Pseudouridine	243.061	228.524	-3.277007	0.147887	3.67e-06
	Ribothymidine	257.081	39.1455	-2.789496	0.021564	0.001119
	Thymidine	241.083	92.385	-9.47523	0.23032	1.1e-06
	Thymine	127.049	91.4215	-4.993641	0.256715	6e-07
	Uracil	113.034	105.789	-2.184891	0.142852	2.8e-11
	Uridine	489.144	148.823	-1.082359	0.193108	1.45e-05
	Xanthine	153.04	196.397	-1.914645	0.640557	0.041571
	Xanthosine	283.067	205.525	-2.364947	0.398853	0.000886
	N-Acetyl-D-glucosamine	222.096	231.892	1.001094	1.39778	0.036885
	.alpha.-D-(+)-Talose	198.094	228.042	-2.028792	0.047251	1.31e-05
	3.alpha.-Mannobiose	360.148	413.551	-2.504316	0.084412	7.92e-05
	D-(+)-Melibiose	401.127	390.906	-1.000509	0.100563	9.27e-05
	D-Maltose	341.106	390.861	-2.68975	0.062447	8.81e-06
	D-Mannose	239.076	277.181	-3.367051	0.136006	0.002545
	L-Sorbose	179.055	225.46	-1.723006	0.218359	1.77e-06
	Maltotriose	522.201	465.363	-1.490231	0.124816	0.020475
	2-Dehydro-3-deoxy-D-gluconate	177.04	255.836	-1.984853	0.207537	0.000481
	N-Acetylmannosamine	204.086	134.544	-2.904973	0.163729	0.001201
	Ribitol	133.05	242.251	-1.126868	0.138559	2.48e-09
	D-Allose	359.117	275.98	-3.031362	0.140637	0.002922
Energy metabolites	DL-lactate	89.025	191.049	2.175285	1.32726	0.032095
	1-Aminocyclopropanecarboxylic acid	102.054	355.064	1.037258	3.0583	4.67e-05
	3-(2-Hydroxyphenyl)propionic acid	331.117	93.451	-1.283963	0.16403	1.52e-08
	3-(3-Hydroxyphenyl)propanoic acid	165.056	108.456	-4.974965	0.023533	0.029793
	3-Phenylpropanoic acid	149.061	62.273	-10.11485	0.04033	3.2e-06
	Citramalic acid	148.038	39.478	-2.158318	0.264571	8.15e-08
	Creatinine	114.065	159.298	-3.348241	0.465368	0.001663
	Gentisic acid	153.019	53.3975	-1.337841	0.115897	9.66e-09
	Oxypurinol	153.04	302.981	-1.458609	0.359822	0.043375
	Propionic acid	73.0301	94.525	-4.56029	0.243235	1.05e-06
Bile acid	Chenodeoxycholate	410.326	101.36	13.55249	3.31705	7.93e-06
	Cholic acid	426.321	149.719	3.651319	2.74004	7.63e-06
	Deoxycholic acid	451.3	77.456	2.169112	3.09488	0.002177
	Taurochenodeoxycholate	517.328	125.925	1.672586	2.63867	0.021258
	Taurodeoxycholic acid	517.329	108.361	1.882475	2.06633	0.017495
	Tauroursodeoxycholic acid	500.303	108.361	1.954835	2.29303	0.013016
Vitamin	4-Pyridoxic acid	184.06	38.685	-4.285789	0.145862	1.48e-07
	L-Ascorbic acid	235.044	301.666	-1.375788	0.010966	1.15e-05
	Nicotinate	122.025	200.977	-1.881311	0.55739	2.88e-06
	Pyridoxine	170.079	89.127	-2.905093	0.105643	0.000295
	Thiamine	265.112	337.127	-5.538456	0.195813	6.23e-05
Other metabolites	Dioctyl phthalate	391.283	192.408	1.179644	1.8237	0.027814
	Securinine	435.226	452.564	1.075122	8.28565	2.26e-05
	Tamsulosin	407.172	63.675	4.880694	11.2881	0.001602
	9-OxoODE	293.211	42.118	-3.062237	0.500648	1.3e-05
	Genistein	269.045	40.9415	-2.443802	0.091595	6.65e-05
	Palmitoyl ethanolamide	300.288	36.8275	-2.907894	0.108577	0.001171
	Pargyline	182.091	378.187	-1.360795	0.054579	6.2e-13
	Scytalone	193.05	115.347	-3.487831	0.014287	9.86e-05
	Norharmane	169.075	45.3915	-2.045536	0.311804	2.16e-05

## Sheet: S2
Table S2.The contributions of each taxon to metabolites variance based on MIMOSA2. Contribution results are only included for metabolites with a model P-value less than 0.1. "Compound ID" represents KEGG compound ID for that metabolite. "Varshare" represents the fraction of the variation in each metabolite explained by the taxon in question, according to the overall community model. The taxonomic…
Compound ID	MetaboliteName	Rsq	P-value	Slope	taxon	VarShare	NumSynthGenes	SynthGenes	NumDegGenes	DegGenes
C00079	L-Phenylalanine	0.0973321	0.0713247	2760.12	1010491_f__Enterobacteriaceae; g__Erwinia; s__	-8.98719e-06	1	K14170	3	K01889 K01890 K03782
C00079	L-Phenylalanine	0.0973321	0.0713247	2760.12	1015143_f__Gemellaceae; g__; s__	1.63271e-05	0		2	K01889 K01890
C00079	L-Phenylalanine	0.0973321	0.0713247	2760.12	101904_f__[Weeksellaceae]; g__Chryseobacterium; s__	0	1	K04518	3	K01889 K01890 K03782
C00079	L-Phenylalanine	0.0973321	0.0713247	2760.12	1021308_f__Nocardiaceae; g__Rhodococcus; s__fascians	0	1	K04518	3	K01889 K01890 K03782
C00079	L-Phenylalanine	0.0973321	0.0713247	2760.12	1024237_f__Streptococcaceae; g__Streptococcus; s__	0	1	K04518	2	K01889 K01890
C00079	L-Phenylalanine	0.0973321	0.0713247	2760.12	1024743_f__Sphingomonadaceae; g__Sphingomonas; s__	9.97014e-06	1	K04518	4	K00500 K01889 K01890 K03782
C00079	L-Phenylalanine	0.0973321	0.0713247	2760.12	103093_f__; g__; s__	0	1	K04518	3	K01889 K01890 K03782
C00079	L-Phenylalanine	0.0973321	0.0713247	2760.12	1032259_f__Staphylococcaceae; g__Staphylococcus; s__epidermidis	0	1	K04518	2	K01889 K01890
C00079	L-Phenylalanine	0.0973321	0.0713247	2760.12	1035792_f__Hyphomicrobiaceae; g__Devosia; s__	0	1	K04518	4	K01593 K01889 K01890 K03782
C00079	L-Phenylalanine	0.0973321	0.0713247	2760.12	103580_f__; g__; s__	9.43208e-07	1	K04518	5	K00500 K01593 K01889 K01890 K03782
C00079	L-Phenylalanine	0.0973321	0.0713247	2760.12	1044933_f__Hyphomicrobiaceae; g__Rhodoplanes; s__	1.49478e-06	1	K04518	3	K01889 K01890 K03782
C00079	L-Phenylalanine	0.0973321	0.0713247	2760.12	1068936_f__; g__; s__	0	1	K04518	3	K01889 K01890 K03782
C00079	L-Phenylalanine	0.0973321	0.0713247	2760.12	1074980_f__Alteromonadaceae; g__Cellvibrio; s__	-5.58386e-06	1	K14170	3	K01889 K01890 K03782
C00079	L-Phenylalanine	0.0973321	0.0713247	2760.12	1081725_f__Comamonadaceae; g__; s__	1.37457e-05	1	K14170	4	K00500 K01889 K01890 K03782
C00079	L-Phenylalanine	0.0973321	0.0713247	2760.12	108436_f__Methylophilaceae; g__Methylotenera; s__mobilis	-3.01607e-05	1	K14170	3	K01889 K01890 K03782
C00079	L-Phenylalanine	0.0973321	0.0713247	2760.12	1091053_f__Intrasporangiaceae; g__Janibacter; s__	0.000186564	0		3	K01889 K01890 K03782
C00079	L-Phenylalanine	0.0973321	0.0713247	2760.12	1102876_f__Micrococcaceae; g__Rothia; s__mucilaginosa	0	1	K04518	2	K01889 K01890
C00079	L-Phenylalanine	0.0973321	0.0713247	2760.12	1104340_f__Hyphomicrobiaceae; g__Devosia; s__	0	1	K04518	4	K01593 K01889 K01890 K03782
C00079	L-Phenylalanine	0.0973321	0.0713247	2760.12	1105454_f__Ruminococcaceae; g__; s__	5.81865e-06	1	K14170	2	K01889 K01890
C00079	L-Phenylalanine	0.0973321	0.0713247	2760.12	1105945_f__S24-7; g__; s__	0	1	K04518	2	K01889 K01890
C00079	L-Phenylalanine	0.0973321	0.0713247	2760.12	1107573_f__Ruminococcaceae; g__; s__	-4.12337e-05	1	K14170	2	K01889 K01890
C00079	L-Phenylalanine	0.0973321	0.0713247	2760.12	1107652_f__Rikenellaceae; g__; s__	0	1	K04518	2	K01889 K01890
C00079	L-Phenylalanine	0.0973321	0.0713247	2760.12	1107666_f__Ruminococcaceae; g__; s__	-1.01715e-06	1	K14170	2	K01889 K01890
C00079	L-Phenylalanine	0.0973321	0.0713247	2760.12	1109511_f__Porphyromonadaceae; g__Parabacteroides; s__	0	1	K04518	2	K01889 K01890
C00079	L-Phenylalanine	0.0973321	0.0713247	2760.12	1109710_f__Dermabacteraceae; g__Brachybacterium; s__	0	1	K04518	2	K01889 K01890
C00079	L-Phenylalanine	0.0973321	0.0713247	2760.12	1110381_f__Aerococcaceae; g__; s__	-7.17622e-05	0		2	K01889 K01890
C00079	L-Phenylalanine	0.0973321	0.0713247	2760.12	1112425_f__Christensenellaceae; g__; s__	2.66354e-05	0		2	K01889 K01890
C00079	L-Phenylalanine	0.0973321	0.0713247	2760.12	1113282_f__; g__; s__	3.84581e-05	0		2	K01889 K01890
C00079	L-Phenylalanine	0.0973321	0.0713247	2760.12	1114520_f__Aeromonadaceae; g__; s__	-2.86783e-05	1	K14170	4	K00500 K01889 K01890 K03782
C00079	L-Phenylalanine	0.0973321	0.0713247	2760.12	1118028_f__Chitinophagaceae; g__Sediminibacterium; s__	0	1	K04518	4	K00500 K01889 K01890 K03782
C00079	L-Phenylalanine	0.0973321	0.0713247	2760.12	1119505_f__Sphingomonadaceae; g__; s__	9.63591e-06	1	K04518	4	K00500 K01889 K01890 K03782
C00079	L-Phenylalanine	0.0973321	0.0713247	2760.12	1127483_f__Methylobacteriaceae; g__Methylobacterium; s__komagatae	1.06779e-05	1	K04518	3	K01889 K01890 K03782
C00079	L-Phenylalanine	0.0973321	0.0713247	2760.12	1131597_f__Neisseriaceae; g__Elbe; s__Iso18	7.65687e-07	1	K14170	3	K01889 K01890 K03782
C00079	L-Phenylalanine	0.0973321	0.0713247	2760.12	1133686_f__Fusobacteriaceae; g__u114; s__	-2.4574e-06	2	K01713 K14170	2	K01889 K01890
C00079	L-Phenylalanine	0.0973321	0.0713247	2760.12	1134405_f__Microbacteriaceae; g__Microbacterium; s__maritypicum	0	1	K04518	3	K01889 K01890 K03782
C00079	L-Phenylalanine	0.0973321	0.0713247	2760.12	1136443_f__Deferribacteraceae; g__Mucispirillum; s__schaedleri	0.00571769	1	K14170	2	K01889 K01890
C00079	L-Phenylalanine	0.0973321	0.0713247	2760.12	1140416_f__Deinococcaceae; g__Deinococcus; s__	0	1	K04518	3	K01593 K01889 K01890
C00079	L-Phenylalanine	0.0973321	0.0713247	2760.12	1140915_f__Micrococcaceae; g__Micrococcus; s__luteus	-0.000462087	1	K04518	3	K01889 K01890 K03782
C00079	L-Phenylalanine	0.0973321	0.0713247	2760.12	1142160_f__Hyphomicrobiaceae; g__Hyphomicrobium; s__zavarzinii	0	1	K04518	3	K01593 K01889 K01890
C00079	L-Phenylalanine	0.0973321	0.0713247	2760.12	1147415_f__Lactobacillaceae; g__Lactobacillus; s__	0.00235067	0		2	K01889 K01890
C00079	L-Phenylalanine	0.0973321	0.0713247	2760.12	120040_f__Lachnospiraceae; g__; s__	-0.000126611	1	K14170	2	K01889 K01890
C00079	L-Phenylalanine	0.0973321	0.0713247	2760.12	128232_f__Lactobacillaceae; g__Lactobacillus; s__	-0.000104384	0		2	K01889 K01890
C00079	L-Phenylalanine	0.0973321	0.0713247	2760.12	130699_f__; g__; s__	-0.000335995	1	K14170	2	K01889 K01890
C00079	L-Phenylalanine	0.0973321	0.0713247	2760.12	135891_f__Corynebacteriaceae; g__Corynebacterium; s__	0	1	K04518	2	K01889 K01890
C00079	L-Phenylalanine	0.0973321	0.0713247	2760.12	135952_f__Erysipelotrichaceae; g__Allobaculum; s__	-0.065493	1	K14170	2	K01889 K01890
C00079	L-Phenylalanine	0.0973321	0.0713247	2760.12	136931_f__Rhodospirillaceae; g__; s__	0	1	K04518	4	K00500 K01889 K01890 K03782
C00079	L-Phenylalanine	0.0973321	0.0713247	2760.12	14094_f__Lachnospiraceae; g__; s__	0.00163707	1	K14170	2	K01889 K01890
C00079	L-Phenylalanine	0.0973321	0.0713247	2760.12	142448_f__Lactobacillaceae; g__Lactobacillus; s__	-0.000115158	0		1	K01889
C00079	L-Phenylalanine	0.0973321	0.0713247	2760.12	144544_f__Rhodobacteraceae; g__Rhodobacter; s__	2.21749e-05	1	K04518	3	K01889 K01890 K03782
C00079	L-Phenylalanine	0.0973321	0.0713247	2760.12	145735_f__; g__; s__	-0.000125847	1	K14170	2	K01889 K01890
C00079	L-Phenylalanine	0.0973321	0.0713247	2760.12	146193_f__Xanthomonadaceae; g__Pseudoxanthomonas; s__indica	-1.03178e-05	1	K14170	4	K00500 K01889 K01890 K03782
C00079	L-Phenylalanine	0.0973321	0.0713247	2760.12	147805_f__Rhodocyclaceae; g__Methyloversatilis; s__	-7.79933e-06	1	K14170	3	K01889 K01890 K03782
C00079	L-Phenylalanine	0.0973321	0.0713247	2760.12	149955_f__Brevibacteriaceae; g__Brevibacterium; s__	3.33814e-07	1	K04518	3	K01889 K01890 K03782
C00079	L-Phenylalanine	0.0973321	0.0713247	2760.12	150762_f__Comamonadaceae; g__Limnohabitans; s__	-3.42909e-07	1	K14170	4	K00500 K01889 K01890 K03782
C00079	L-Phenylalanine	0.0973321	0.0713247	2760.12	1517771_f__; g__; s__	0	1	K14170	2	K01889 K01890
C00079	L-Phenylalanine	0.0973321	0.0713247	2760.12	1517779_f__Rikenellaceae; g__; s__	0	1	K04518	2	K01889 K01890
C00079	L-Phenylalanine	0.0973321	0.0713247	2760.12	1569568_f__Ruminococcaceae; g__Oscillospira; s__	0.00435115	1	K14170	2	K01889 K01890
C00079	L-Phenylalanine	0.0973321	0.0713247	2760.12	160115_f__Xanthomonadaceae; g__; s__	-1.90553e-05	1	K14170	4	K00500 K01889 K01890 K03782
C00079	L-Phenylalanine	0.0973321	0.0713247	2760.12	161725_f__Rhizobiaceae; g__Agrobacterium; s__	4.75898e-05	1	K04518	3	K01889 K01890 K03782
C00079	L-Phenylalanine	0.0973321	0.0713247	2760.12	161771_f__; g__; s__	-4.54764e-05	1	K14170	2	K01889 K01890
C00079	L-Phenylalanine	0.0973321	0.0713247	2760.12	162898_f__Lachnospiraceae; g__; s__	-0.00192922	1	K14170	2	K01889 K01890
C00079	L-Phenylalanine	0.0973321	0.0713247	2760.12	163036_f__Comamonadaceae; g__Hydrogenophaga; s__	2.18742e-05	1	K14170	4	K00500 K01889 K01890 K03782
C00079	L-Phenylalanine	0.0973321	0.0713247	2760.12	163997_f__; g__; s__	-0.00202757	1	K14170	2	K01889 K01890
C00079	L-Phenylalanine	0.0973321	0.0713247	2760.12	165098_f__F16; g__; s__	0	1	K14170	3	K01889 K01890 K03782
C00079	L-Phenylalanine	0.0973321	0.0713247	2760.12	166550_f__; g__; s__	-0.00466361	1	K14170	2	K01889 K01890
C00079	L-Phenylalanine	0.0973321	0.0713247	2760.12	166664_f__Lachnospiraceae; g__; s__	0.0106749	1	K14170	2	K01889 K01890
C00079	L-Phenylalanine	0.0973321	0.0713247	2760.12	167420_f__Erysipelotrichaceae; g__; s__	0	1	K14170	2	K01889 K01890
C00079	L-Phenylalanine	0.0973321	0.0713247	2760.12	169815_f__Lachnospiraceae; g__; s__	0.00431691	1	K14170	2	K01889 K01890
C00079	L-Phenylalanine	0.0973321	0.0713247	2760.12	170220_f__Rhodobacteraceae; g__Paracoccus; s__aminovorans	4.95372e-05	1	K04518	3	K01889 K01890 K03782
C00079	L-Phenylalanine	0.0973321	0.0713247	2760.12	170328_f__Erysipelotrichaceae; g__; s__	0	1	K14170	2	K01889 K01890
C00079	L-Phenylalanine	0.0973321	0.0713247	2760.12	170335_f__[Odoribacteraceae]; g__Odoribacter; s__	0	1	K04518	2	K01889 K01890
C00079	L-Phenylalanine	0.0973321	0.0713247	2760.12	171752_f__Staphylococcaceae; g__Staphylococcus; s__sciuri	0	1	K04518	2	K01889 K01890
C00079	L-Phenylalanine	0.0973321	0.0713247	2760.12	173632_f__[Chromatiaceae]; g__Rheinheimera; s__	-9.53386e-06	1	K14170	4	K00500 K01889 K01890 K03782
C00079	L-Phenylalanine	0.0973321	0.0713247	2760.12	1741618_f__; g__; s__	-1.67543e-06	1	K04518	3	K01889 K01890 K03782
C00079	L-Phenylalanine	0.0973321	0.0713247	2760.12	174755_f__Coriobacteriaceae; g__Collinsella; s__aerofaciens	-8.61168e-05	1	K14170	2	K01889 K01890
C00079	L-Phenylalanine	0.0973321	0.0713247	2760.12	175416_f__; g__; s__	-1.43671e-05	1	K14170	2	K01889 K01890
C00079	L-Phenylalanine	0.0973321	0.0713247	2760.12	175613_f__; g__; s__	-0.000230447	1	K14170	2	K01889 K01890
C00079	L-Phenylalanine	0.0973321	0.0713247	2760.12	175646_f__S24-7; g__; s__	0	1	K04518	2	K01889 K01890
C00079	L-Phenylalanine	0.0973321	0.0713247	2760.12	175696_f__Verrucomicrobiaceae; g__Akkermansia; s__muciniphila	-0.00109629	1	K14170	3	K01889 K01890 K03782
C00079	L-Phenylalanine	0.0973321	0.0713247	2760.12	175902_f__Rhodobacteraceae; g__Rubellimicrobium; s__	1.9699e-06	1	K04518	3	K01889 K01890 K03782
C00079	L-Phenylalanine	0.0973321	0.0713247	2760.12	176039_f__Lachnospiraceae; g__; s__	-0.00180378	1	K14170	2	K01889 K01890
C00079	L-Phenylalanine	0.0973321	0.0713247	2760.12	176868_f__Dehalobacteriaceae; g__Dehalobacterium; s__	0	2	K04518 K14170	2	K01889 K01890
C00079	L-Phenylalanine	0.0973321	0.0713247	2760.12	177203_f__S24-7; g__; s__	0	1	K04518	2	K01889 K01890
C00079	L-Phenylalanine	0.0973321	0.0713247	2760.12	17822_f__; g__; s__	3.50031e-06	1	K14170	2	K01889 K01890
C00079	L-Phenylalanine	0.0973321	0.0713247	2760.12	178713_f__Ruminococcaceae; g__; s__	0	1	K14170	2	K01889 K01890
C00079	L-Phenylalanine	0.0973321	0.0713247	2760.12	179548_f__S24-7; g__; s__	0	1	K04518	2	K01889 K01890
C00079	L-Phenylalanine	0.0973321	0.0713247	2760.12	179575_f__Lachnospiraceae; g__; s__	-1.2727e-05	1	K14170	2	K01889 K01890
C00079	L-Phenylalanine	0.0973321	0.0713247	2760.12	180300_f__; g__; s__	-0.000285948	1	K14170	2	K01889 K01890
C00079	L-Phenylalanine	0.0973321	0.0713247	2760.12	180465_f__; g__; s__	-4.69657e-05	1	K14170	2	K01889 K01890
C00079	L-Phenylalanine	0.0973321	0.0713247	2760.12	181368_f__Lachnospiraceae; g__; s__	6.01608e-05	1	K14170	2	K01889 K01890
C00079	L-Phenylalanine	0.0973321	0.0713247	2760.12	181744_f__Lachnospiraceae; g__Coprococcus; s__eutactus	-1.03211e-05	1	K14170	2	K01889 K01890
C00079	L-Phenylalanine	0.0973321	0.0713247	2760.12	1823055_f__Streptococcaceae; g__Lactococcus; s__	0	1	K04518	2	K01889 K01890
C00079	L-Phenylalanine	0.0973321	0.0713247	2760.12	182970_f__Verrucomicrobiaceae; g__Akkermansia; s__	-4.28724e-06	1	K14170	3	K01889 K01890 K03782
C00079	L-Phenylalanine	0.0973321	0.0713247	2760.12	183737_f__Lachnospiraceae; g__; s__	5.26095e-05	1	K14170	2	K01889 K01890
C00079	L-Phenylalanine	0.0973321	0.0713247	2760.12	184451_f__; g__; s__	0.0290925	1	K14170	2	K01889 K01890
C00079	L-Phenylalanine	0.0973321	0.0713247	2760.12	184543_f__[Mogibacteriaceae]; g__; s__	0.000295382	0		2	K01889 K01890
C00079	L-Phenylalanine	0.0973321	0.0713247	2760.12	185550_f__S24-7; g__; s__	0	1	K04518	2	K01889 K01890
C00079	L-Phenylalanine	0.0973321	0.0713247	2760.12	185891_f__Lachnospiraceae; g__[Ruminococcus]; s__gnavus	-0.00015311	1	K14170	2	K01889 K01890
C00079	L-Phenylalanine	0.0973321	0.0713247	2760.12	187285_f__Ruminococcaceae; g__; s__	0	1	K04518	2	K01889 K01890
C00079	L-Phenylalanine	0.0973321	0.0713247	2760.12	187469_f__Ruminococcaceae; g__; s__	0	1	K14170	2	K01889 K01890
C00079	L-Phenylalanine	0.0973321	0.0713247	2760.12	187790_f__Ruminococcaceae; g__; s__	0.000158635	1	K14170	2	K01889 K01890
C00079	L-Phenylalanine	0.0973321	0.0713247	2760.12	189214_f__Ruminococcaceae; g__Ruminococcus; s__	5.08981e-05	1	K14170	2	K01889 K01890
C00079	L-Phenylalanine	0.0973321	0.0713247	2760.12	1911770_f__Lactobacillaceae; g__Lactobacillus; s__mucosae	-0.000217602	1	K14170	2	K01889 K01890
C00079	L-Phenylalanine	0.0973321	0.0713247	2760.12	191259_f__; g__; s__	-0.000268453	1	K14170	2	K01889 K01890
C00079	L-Phenylalanine	0.0973321	0.0713247	2760.12	191310_f__Ruminococcaceae; g__Oscillospira; s__	0.00120645	1	K14170	2	K01889 K01890
C00079	L-Phenylalanine	0.0973321	0.0713247	2760.12	191445_f__Ruminococcaceae; g__Oscillospira; s__	-4.83756e-06	1	K14170	2	K01889 K01890
C00079	L-Phenylalanine	0.0973321	0.0713247	2760.12	191656_f__; g__; s__	0.000349895	1	K14170	2	K01889 K01890
C00079	L-Phenylalanine	0.0973321	0.0713247	2760.12	191897_f__; g__; s__	-3.56296e-05	1	K14170	2	K01889 K01890
C00079	L-Phenylalanine	0.0973321	0.0713247	2760.12	191994_f__S24-7; g__; s__	0	1	K04518	2	K01889 K01890
C00079	L-Phenylalanine	0.0973321	0.0713247	2760.12	192204_f__Lachnospiraceae; g__; s__	-0.000630822	1	K14170	2	K01889 K01890
C00079	L-Phenylalanine	0.0973321	0.0713247	2760.12	192598_f__Ruminococcaceae; g__Ruminococcus; s__	-0.000206825	1	K14170	2	K01889 K01890
C00079	L-Phenylalanine	0.0973321	0.0713247	2760.12	193174_f__Lachnospiraceae; g__; s__	-0.00073445	1	K14170	2	K01889 K01890
C00079	L-Phenylalanine	0.0973321	0.0713247	2760.12	193429_f__Lachnospiraceae; g__Anaerostipes; s__	-8.20593e-05	1	K14170	2	K01889 K01890
C00079	L-Phenylalanine	0.0973321	0.0713247	2760.12	193444_f__Lachnospiraceae; g__Dorea; s__	0.000536473	1	K14170	2	K01889 K01890
C00079	L-Phenylalanine	0.0973321	0.0713247	2760.12	195028_f__Lachnospiraceae; g__Blautia; s__	0	1	K14170	2	K01889 K01890
C00079	L-Phenylalanine	0.0973321	0.0713247	2760.12	195189_f__Lachnospiraceae; g__Coprococcus; s__	0.000244304	1	K14170	2	K01889 K01890
C00079	L-Phenylalanine	0.0973321	0.0713247	2760.12	196575_f__Lachnospiraceae; g__; s__	-1.96167e-05	1	K14170	2	K01889 K01890
C00079	L-Phenylalanine	0.0973321	0.0713247	2760.12	196786_f__Lachnospiraceae; g__; s__	-7.98308e-05	1	K14170	2	K01889 K01890
C00079	L-Phenylalanine	0.0973321	0.0713247	2760.12	196947_f__[Paraprevotellaceae]; g__[Prevotella]; s__	0.000981088	0		2	K01889 K01890
C00079	L-Phenylalanine	0.0973321	0.0713247	2760.12	196974_f__; g__; s__	-0.00185953	1	K14170	2	K01889 K01890
C00079	L-Phenylalanine	0.0973321	0.0713247	2760.12	197706_f__; g__; s__	0.00218274	1	K14170	2	K01889 K01890
C00079	L-Phenylalanine	0.0973321	0.0713247	2760.12	197780_f__Pseudomonadaceae; g__Pseudomonas; s__veronii	0	1	K14170	3	K00500 K01889 K01890
C00079	L-Phenylalanine	0.0973321	0.0713247	2760.12	197956_f__; g__; s__	0.000312773	1	K14170	2	K01889 K01890
C00079	L-Phenylalanine	0.0973321	0.0713247	2760.12	197960_f__Clostridiaceae; g__Clostridium; s__	0	1	K04518	2	K01889 K01890
C00079	L-Phenylalanine	0.0973321	0.0713247	2760.12	198194_f__Ruminococcaceae; g__Oscillospira; s__	5.44146e-06	1	K14170	2	K01889 K01890
C00079	L-Phenylalanine	0.0973321	0.0713247	2760.12	199307_f__Ruminococcaceae; g__; s__	-4.4545e-05	1	K14170	2	K01889 K01890
C00079	L-Phenylalanine	0.0973321	0.0713247	2760.12	199532_f__; g__; s__	-0.000246191	1	K14170	2	K01889 K01890
C00079	L-Phenylalanine	0.0973321	0.0713247	2760.12	202131_f__Lactobacillaceae; g__Lactobacillus; s__	-4.91798e-05	0		2	K01889 K01890
C00079	L-Phenylalanine	0.0973321	0.0713247	2760.12	205214_f__[Paraprevotellaceae]; g__Paraprevotella; s__	0	1	K04518	2	K01889 K01890
C00079	L-Phenylalanine	0.0973321	0.0713247	2760.12	2086578_f__; g__; s__	0	1	K04518	4	K01593 K01889 K01890 K03782
C00079	L-Phenylalanine	0.0973321	0.0713247	2760.12	2117035_f__Rhodospirillaceae; g__Azospirillum; s__	0	1	K04518	2	K01889 K01890
C00079	L-Phenylalanine	0.0973321	0.0713247	2760.12	215065_f__Anaeroplasmataceae; g__Anaeroplasma; s__	1.35514e-05	0		2	K01889 K01890
C00079	L-Phenylalanine	0.0973321	0.0713247	2760.12	215086_f__; g__; s__	0	1	K14170	2	K01889 K01890
C00079	L-Phenylalanine	0.0973321	0.0713247	2760.12	216519_f__Bifidobacteriaceae; g__Bifidobacterium; s__longum	0	1	K01713	2	K01889 K01890
C00079	L-Phenylalanine	0.0973321	0.0713247	2760.12	216933_f__Turicibacteraceae; g__Turicibacter; s__	0.00479958	0		2	K01889 K01890
C00079	L-Phenylalanine	0.0973321	0.0713247	2760.12	2210671_f__mitochondria; g__Nicotiana; s__tabacum	6.75167e-06	0		2	K01889 K01890
C00079	L-Phenylalanine	0.0973321	0.0713247	2760.12	2212505_f__S24-7; g__; s__	0	1	K04518	2	K01889 K01890
C00079	L-Phenylalanine	0.0973321	0.0713247	2760.12	2216525_f__Erysipelotrichaceae; g__; s__	3.07668e-05	0		2	K01889 K01890
C00079	L-Phenylalanine	0.0973321	0.0713247	2760.12	227756_f__S24-7; g__; s__	0	1	K04518	2	K01889 K01890
C00079	L-Phenylalanine	0.0973321	0.0713247	2760.12	228893_f__Ruminococcaceae; g__; s__	-3.14744e-05	1	K14170	2	K01889 K01890
C00079	L-Phenylalanine	0.0973321	0.0713247	2760.12	229150_f__S24-7; g__; s__	0	1	K04518	2	K01889 K01890
C00079	L-Phenylalanine	0.0973321	0.0713247	2760.12	229459_f__; g__; s__	0	1	K14170	2	K01889 K01890
C00079	L-Phenylalanine	0.0973321	0.0713247	2760.12	23044_f__Oxalobacteraceae; g__; s__	7.39908e-06	1	K14170	3	K01593 K01889 K01890
C00079	L-Phenylalanine	0.0973321	0.0713247	2760.12	230759_f__Erysipelotrichaceae; g__Allobaculum; s__	0.0106188	1	K14170	2	K01889 K01890
C00079	L-Phenylalanine	0.0973321	0.0713247	2760.12	231166_f__S24-7; g__; s__	0	1	K04518	2	K01889 K01890
C00079	L-Phenylalanine	0.0973321	0.0713247	2760.12	231510_f__Coriobacteriaceae; g__Adlercreutzia; s__	0	1	K14170	2	K01889 K01890
C00079	L-Phenylalanine	0.0973321	0.0713247	2760.12	232085_f__; g__; s__	-0.000175046	1	K14170	2	K01889 K01890
C00079	L-Phenylalanine	0.0973321	0.0713247	2760.12	232681_f__Lachnospiraceae; g__; s__	2.26719e-05	1	K14170	2	K01889 K01890
C00079	L-Phenylalanine	0.0973321	0.0713247	2760.12	233403_f__[Odoribacteraceae]; g__Odoribacter; s__	0	1	K04518	2	K01889 K01890
C00079	L-Phenylalanine	0.0973321	0.0713247	2760.12	233849_f__Ruminococcaceae; g__; s__	0	1	K04518	2	K01889 K01890
C00079	L-Phenylalanine	0.0973321	0.0713247	2760.12	234054_f__; g__; s__	0	1	K14170	2	K01889 K01890
C00079	L-Phenylalanine	0.0973321	0.0713247	2760.12	235046_f__Prevotellaceae; g__Prevotella; s__	0	1	K04518	2	K01889 K01890
C00079	L-Phenylalanine	0.0973321	0.0713247	2760.12	236811_f__Enterobacteriaceae; g__Enterobacter; s__	-4.70412e-05	1	K14170	3	K01889 K01890 K03782
C00079	L-Phenylalanine	0.0973321	0.0713247	2760.12	237270_f__Rhodocyclaceae; g__Thauera; s__	0.000318923	1	K14170	3	K01889 K01890 K03782
C00079	L-Phenylalanine	0.0973321	0.0713247	2760.12	238752_f__Oxalobacteraceae; g__Ralstonia; s__	-4.25331e-06	1	K14170	4	K00500 K01889 K01890 K03782
C00079	L-Phenylalanine	0.0973321	0.0713247	2760.12	2392996_f__Armatimonadaceae; g__Armatimonas; s__	0	1	K14170	2	K01889 K01890
C00079	L-Phenylalanine	0.0973321	0.0713247	2760.12	239562_f__; g__; s__	3.54095e-06	1	K14170	2	K01889 K01890
C00079	L-Phenylalanine	0.0973321	0.0713247	2760.12	239777_f__Caulobacteraceae; g__; s__	4.09983e-05	1	K04518	4	K00500 K01889 K01890 K03782
C00079	L-Phenylalanine	0.0973321	0.0713247	2760.12	242577_f__ACK-M1; g__; s__	0	1	K04518	3	K01889 K01890 K03782
C00079	L-Phenylalanine	0.0973321	0.0713247	2760.12	242917_f__Lactobacillaceae; g__Lactobacillus; s__	-0.0160418	0		2	K01889 K01890
C00079	L-Phenylalanine	0.0973321	0.0713247	2760.12	246246_f__Lachnospiraceae; g__; s__	0.02217	1	K14170	2	K01889 K01890
C00079	L-Phenylalanine	0.0973321	0.0713247	2760.12	248736_f__Bacillaceae; g__; s__	0	1	K04518	3	K00500 K01889 K01890
C00079	L-Phenylalanine	0.0973321	0.0713247	2760.12	250827_f__Sphingomonadaceae; g__Novosphingobium; s__	4.25123e-05	1	K04518	4	K00500 K01889 K01890 K03782
C00079	L-Phenylalanine	0.0973321	0.0713247	2760.12	251077_f__Deinococcaceae; g__Deinococcus; s__	0	1	K04518	2	K01889 K01890
C00079	L-Phenylalanine	0.0973321	0.0713247	2760.12	251341_f__Pseudomonadaceae; g__; s__	5.38843e-05	1	K14170	4	K00500 K01889 K01890 K03782
C00079	L-Phenylalanine	0.0973321	0.0713247	2760.12	2527315_f__Ruminococcaceae; g__Ruminococcus; s__	2.90574e-05	1	K14170	2	K01889 K01890
C00079	L-Phenylalanine	0.0973321	0.0713247	2760.12	252742_f__S24-7; g__; s__	0	1	K04518	2	K01889 K01890
C00079	L-Phenylalanine	0.0973321	0.0713247	2760.12	254116_f__Bradyrhizobiaceae; g__; s__	9.94535e-06	1	K04518	3	K01889 K01890 K03782
C00079	L-Phenylalanine	0.0973321	0.0713247	2760.12	256155_f__Xanthomonadaceae; g__Stenotrophomonas; s__geniculata	-7.70902e-06	1	K14170	4	K00500 K01889 K01890 K03782
C00079	L-Phenylalanine	0.0973321	0.0713247	2760.12	256742_f__Rikenellaceae; g__; s__	0	1	K04518	2	K01889 K01890
C00079	L-Phenylalanine	0.0973321	0.0713247	2760.12	258169_f__Lachnospiraceae; g__; s__	-1.01139e-05	1	K14170	2	K01889 K01890
C00079	L-Phenylalanine	0.0973321	0.0713247	2760.12	258904_f__Peptostreptococcaceae; g__; s__	0.0333177	1	K14170	2	K01889 K01890
C00079	L-Phenylalanine	0.0973321	0.0713247	2760.12	259012_f__S24-7; g__; s__	0	1	K04518	2	K01889 K01890
C00079	L-Phenylalanine	0.0973321	0.0713247	2760.12	259081_f__; g__; s__	-3.17522e-05	1	K14170	2	K01889 K01890
C00079	L-Phenylalanine	0.0973321	0.0713247	2760.12	259120_f__Ruminococcaceae; g__; s__	0	1	K04518	2	K01889 K01890
C00079	L-Phenylalanine	0.0973321	0.0713247	2760.12	260205_f__; g__; s__	-4.14902e-05	1	K14170	2	K01889 K01890
C00079	L-Phenylalanine	0.0973321	0.0713247	2760.12	260410_f__Bacteroidaceae; g__Bacteroides; s__	0	1	K04518	2	K01889 K01890
C00079	L-Phenylalanine	0.0973321	0.0713247	2760.12	260527_f__S24-7; g__; s__	0	1	K04518	2	K01889 K01890
C00079	L-Phenylalanine	0.0973321	0.0713247	2760.12	260553_f__Lachnospiraceae; g__; s__	-5.61067e-06	1	K14170	2	K01889 K01890
C00079	L-Phenylalanine	0.0973321	0.0713247	2760.12	260859_f__Ruminococcaceae; g__; s__	0.000259468	1	K14170	2	K01889 K01890
C00079	L-Phenylalanine	0.0973321	0.0713247	2760.12	260861_f__Lachnospiraceae; g__Dorea; s__	0.00642381	1	K14170	2	K01889 K01890
C00079	L-Phenylalanine	0.0973321	0.0713247	2760.12	261265_f__Lachnospiraceae; g__; s__	-5.60572e-07	1	K14170	2	K01889 K01890
C00079	L-Phenylalanine	0.0973321	0.0713247	2760.12	261373_f__; g__; s__	0	1	K14170	2	K01889 K01890
C00079	L-Phenylalanine	0.0973321	0.0713247	2760.12	261411_f__Coriobacteriaceae; g__Adlercreutzia; s__	0	1	K14170	2	K01889 K01890
C00079	L-Phenylalanine	0.0973321	0.0713247	2760.12	262095_f__Erysipelotrichaceae; g__; s__	-1.01465e-05	1	K14170	2	K01889 K01890
C00079	L-Phenylalanine	0.0973321	0.0713247	2760.12	262119_f__; g__; s__	9.95619e-06	1	K14170	2	K01889 K01890
C00079	L-Phenylalanine	0.0973321	0.0713247	2760.12	262633_f__Lachnospiraceae; g__[Ruminococcus]; s__gnavus	-0.0406465	1	K14170	2	K01889 K01890
C00079	L-Phenylalanine	0.0973321	0.0713247	2760.12	262639_f__; g__; s__	0.00815057	1	K14170	2	K01889 K01890
C00079	L-Phenylalanine	0.0973321	0.0713247	2760.12	262801_f__; g__; s__	-0.000546765	1	K14170	2	K01889 K01890
C00079	L-Phenylalanine	0.0973321	0.0713247	2760.12	262831_f__Erysipelotrichaceae; g__Coprobacillus; s__	-1.46109e-06	1	K14170	2	K01889 K01890
C00079	L-Phenylalanine	0.0973321	0.0713247	2760.12	262944_f__Ruminococcaceae; g__; s__	-4.40691e-05	1	K14170	2	K01889 K01890
C00079	L-Phenylalanine	0.0973321	0.0713247	2760.12	262997_f__; g__; s__	0.000746347	1	K14170	2	K01889 K01890
C00079	L-Phenylalanine	0.0973321	0.0713247	2760.12	2632912_f__Comamonadaceae; g__; s__	-3.56486e-05	1	K14170	4	K00500 K01889 K01890 K03782
C00079	L-Phenylalanine	0.0973321	0.0713247	2760.12	263463_f__; g__; s__	9.02502e-05	1	K14170	2	K01889 K01890
C00079	L-Phenylalanine	0.0973321	0.0713247	2760.12	263705_f__Peptococcaceae; g__; s__	0	1	K14170	2	K01889 K01890
C00079	L-Phenylalanine	0.0973321	0.0713247	2760.12	263908_f__Lachnospiraceae; g__; s__	7.23863e-05	1	K14170	2	K01889 K01890
C00079	L-Phenylalanine	0.0973321	0.0713247	2760.12	264527_f__Enterobacteriaceae; g__Serratia; s__marcescens	-0.000110101	1	K14170	3	K01889 K01890 K03782
C00079	L-Phenylalanine	0.0973321	0.0713247	2760.12	2645488_f__Erysipelotrichaceae; g__; s__	0	1	K14170	2	K01889 K01890
C00079	L-Phenylalanine	0.0973321	0.0713247	2760.12	264916_f__Erysipelotrichaceae; g__Allobaculum; s__	0.0139215	1	K14170	2	K01889 K01890
C00079	L-Phenylalanine	0.0973321	0.0713247	2760.12	264993_f__; g__; s__	0.00035633	1	K14170	2	K01889 K01890
C00079	L-Phenylalanine	0.0973321	0.0713247	2760.12	265052_f__S24-7; g__; s__	0	1	K04518	2	K01889 K01890
C00079	L-Phenylalanine	0.0973321	0.0713247	2760.12	265106_f__Coriobacteriaceae; g__Adlercreutzia; s__	0	1	K14170	2	K01889 K01890
C00079	L-Phenylalanine	0.0973321	0.0713247	2760.12	265137_f__Acetobacteraceae; g__Roseomonas; s__massiliensis	1.18608e-06	1	K04518	3	K01889 K01890 K03782
C00079	L-Phenylalanine	0.0973321	0.0713247	2760.12	265483_f__Ruminococcaceae; g__Oscillospira; s__	-6.37836e-05	1	K14170	2	K01889 K01890
C00079	L-Phenylalanine	0.0973321	0.0713247	2760.12	266469_f__Ruminococcaceae; g__Oscillospira; s__	0.000359383	1	K14170	2	K01889 K01890
C00079	L-Phenylalanine	0.0973321	0.0713247	2760.12	266694_f__; g__; s__	0.000120717	1	K14170	2	K01889 K01890
C00079	L-Phenylalanine	0.0973321	0.0713247	2760.12	266720_f__Ruminococcaceae; g__; s__	-1.5369e-05	1	K14170	2	K01889 K01890
C00079	L-Phenylalanine	0.0973321	0.0713247	2760.12	266726_f__Lachnospiraceae; g__Coprococcus; s__	0.000299358	1	K14170	2	K01889 K01890
C00079	L-Phenylalanine	0.0973321	0.0713247	2760.12	267042_f__Ruminococcaceae; g__Ruminococcus; s__	-0.000492481	1	K14170	2	K01889 K01890
C00079	L-Phenylalanine	0.0973321	0.0713247	2760.12	267514_f__Lachnospiraceae; g__Coprococcus; s__	0.000292782	1	K14170	2	K01889 K01890
C00079	L-Phenylalanine	0.0973321	0.0713247	2760.12	268410_f__Ruminococcaceae; g__; s__	3.79272e-05	1	K14170	2	K01889 K01890
C00079	L-Phenylalanine	0.0973321	0.0713247	2760.12	268646_f__Ruminococcaceae; g__Oscillospira; s__	-1.33019e-05	1	K14170	2	K01889 K01890
C00079	L-Phenylalanine	0.0973321	0.0713247	2760.12	268965_f__S24-7; g__; s__	0	1	K04518	2	K01889 K01890
C00079	L-Phenylalanine	0.0973321	0.0713247	2760.12	269070_f__Ruminococcaceae; g__; s__	-5.76189e-06	1	K14170	2	K01889 K01890
C00079	L-Phenylalanine	0.0973321	0.0713247	2760.12	269161_f__Lachnospiraceae; g__; s__	0.00115635	1	K14170	2	K01889 K01890
C00079	L-Phenylalanine	0.0973321	0.0713247	2760.12	269238_f__Ruminococcaceae; g__Ruminococcus; s__	0.0018106	1	K14170	2	K01889 K01890
C00079	L-Phenylalanine	0.0973321	0.0713247	2760.12	269313_f__Lachnospiraceae; g__; s__	0.00157177	1	K14170	2	K01889 K01890
C00079	L-Phenylalanine	0.0973321	0.0713247	2760.12	269340_f__S24-7; g__; s__	0	1	K04518	2	K01889 K01890
C00079	L-Phenylalanine	0.0973321	0.0713247	2760.12	269532_f__Ruminococcaceae; g__; s__	0	1	K04518	2	K01889 K01890
C00079	L-Phenylalanine	0.0973321	0.0713247	2760.12	269657_f__Lachnospiraceae; g__; s__	1.6714e-05	1	K14170	2	K01889 K01890
C00079	L-Phenylalanine	0.0973321	0.0713247	2760.12	269873_f__S24-7; g__; s__	0	1	K04518	2	K01889 K01890
C00079	L-Phenylalanine	0.0973321	0.0713247	2760.12	269986_f__Coriobacteriaceae; g__; s__	0.0365412	1	K14170	2	K01889 K01890
C00079	L-Phenylalanine	0.0973321	0.0713247	2760.12	270158_f__S24-7; g__; s__	0	1	K04518	2	K01889 K01890
C00079	L-Phenylalanine	0.0973321	0.0713247	2760.12	270440_f__; g__; s__	0.000115744	1	K14170	2	K01889 K01890
C00079	L-Phenylalanine	0.0973321	0.0713247	2760.12	270441_f__Christensenellaceae; g__; s__	9.82971e-06	0		2	K01889 K01890
C00079	L-Phenylalanine	0.0973321	0.0713247	2760.12	270519_f__Ruminococcaceae; g__Oscillospira; s__	-0.000676263	1	K14170	2	K01889 K01890
C00079	L-Phenylalanine	0.0973321	0.0713247	2760.12	270759_f__Lachnospiraceae; g__; s__	6.05103e-05	1	K14170	2	K01889 K01890
C00079	L-Phenylalanine	0.0973321	0.0713247	2760.12	271068_f__Coriobacteriaceae; g__Adlercreutzia; s__	0	1	K14170	2	K01889 K01890
C00079	L-Phenylalanine	0.0973321	0.0713247	2760.12	271242_f__; g__; s__	1.38874e-05	1	K14170	2	K01889 K01890
C00079	L-Phenylalanine	0.0973321	0.0713247	2760.12	272455_f__; g__; s__	-1.7992e-05	1	K14170	2	K01889 K01890
C00079	L-Phenylalanine	0.0973321	0.0713247	2760.12	272749_f__Lachnospiraceae; g__; s__	1.09558e-06	1	K14170	2	K01889 K01890
C00079	L-Phenylalanine	0.0973321	0.0713247	2760.12	272855_f__S24-7; g__; s__	0	1	K04518	2	K01889 K01890
C00079	L-Phenylalanine	0.0973321	0.0713247	2760.12	273078_f__; g__; s__	0.000402384	1	K14170	2	K01889 K01890
C00079	L-Phenylalanine	0.0973321	0.0713247	2760.12	273558_f__Lachnospiraceae; g__; s__	0.000169568	1	K14170	2	K01889 K01890
C00079	L-Phenylalanine	0.0973321	0.0713247	2760.12	274238_f__Lachnospiraceae; g__; s__	5.96346e-05	1	K14170	2	K01889 K01890
C00079	L-Phenylalanine	0.0973321	0.0713247	2760.12	274251_f__S24-7; g__; s__	0	1	K04518	2	K01889 K01890
C00079	L-Phenylalanine	0.0973321	0.0713247	2760.12	2748888_f__Ruminococcaceae; g__Anaerotruncus; s__	0.00024628	1	K14170	2	K01889 K01890
C00079	L-Phenylalanine	0.0973321	0.0713247	2760.12	275218_f__Ruminococcaceae; g__; s__	0	1	K04518	2	K01889 K01890
C00079	L-Phenylalanine	0.0973321	0.0713247	2760.12	275607_f__Lachnospiraceae; g__; s__	-4.71584e-05	1	K14170	2	K01889 K01890
C00079	L-Phenylalanine	0.0973321	0.0713247	2760.12	275974_f__Coriobacteriaceae; g__Adlercreutzia; s__	0	1	K14170	2	K01889 K01890
C00079	L-Phenylalanine	0.0973321	0.0713247	2760.12	276218_f__S24-7; g__; s__	0	1	K04518	2	K01889 K01890
C00079	L-Phenylalanine	0.0973321	0.0713247	2760.12	276260_f__Lachnospiraceae; g__[Ruminococcus]; s__gnavus	-4.73107e-05	1	K14170	2	K01889 K01890
C00079	L-Phenylalanine	0.0973321	0.0713247	2760.12	276348_f__Lachnospiraceae; g__; s__	-0.00074302	1	K14170	2	K01889 K01890
C00079	L-Phenylalanine	0.0973321	0.0713247	2760.12	277202_f__; g__; s__	0	1	K14170	2	K01889 K01890
C00079	L-Phenylalanine	0.0973321	0.0713247	2760.12	279025_f__Comamonadaceae; g__; s__	-5.7373e-06	1	K14170	4	K00500 K01889 K01890 K03782
C00079	L-Phenylalanine	0.0973321	0.0713247	2760.12	2797559_f__Lachnospiraceae; g__[Ruminococcus]; s__gnavus	0.00444018	1	K14170	2	K01889 K01890
C00079	L-Phenylalanine	0.0973321	0.0713247	2760.12	2797565_f__[Mogibacteriaceae]; g__; s__	2.31243e-06	0		2	K01889 K01890
C00079	L-Phenylalanine	0.0973321	0.0713247	2760.12	286248_f__Bacillaceae; g__Anoxybacillus; s__kestanbolensis	0	1	K04518	3	K01889 K01890 K03782
C00079	L-Phenylalanine	0.0973321	0.0713247	2760.12	2897325_f__Desulfovibrionaceae; g__Bilophila; s__	-0.000197442	1	K14170	2	K01889 K01890
C00079	L-Phenylalanine	0.0973321	0.0713247	2760.12	292057_f__Lactobacillaceae; g__Lactobacillus; s__	0.000557931	0		2	K01889 K01890
C00079	L-Phenylalanine	0.0973321	0.0713247	2760.12	298307_f__Enterobacteriaceae; g__; s__	0.000156633	1	K14170	3	K01889 K01890 K03782
C00079	L-Phenylalanine	0.0973321	0.0713247	2760.12	3013444_f__; g__; s__	0	1	K04518	2	K01889 K01890
C00079	L-Phenylalanine	0.0973321	0.0713247	2760.12	301892_f__Clostridiaceae; g__Candidatus Arthromitus; s__	1.4997e-06	0		2	K01889 K01890
C00079	L-Phenylalanine	0.0973321	0.0713247	2760.12	3028318_f__Rikenellaceae; g__; s__	0	1	K04518	2	K01889 K01890
C00079	L-Phenylalanine	0.0973321	0.0713247	2760.12	303522_f__Micrococcaceae; g__Arthrobacter; s__	-1.55517e-05	1	K04518	3	K01889 K01890 K03782
C00079	L-Phenylalanine	0.0973321	0.0713247	2760.12	3042_f__Chlamydiaceae; g__Chlamydia; s__	7.2355e-05	0		2	K01889 K01890
C00079	L-Phenylalanine	0.0973321	0.0713247	2760.12	305112_f__Lachnospiraceae; g__; s__	-6.15211e-05	1	K14170	2	K01889 K01890
C00079	L-Phenylalanine	0.0973321	0.0713247	2760.12	306914_f__Lachnospiraceae; g__[Ruminococcus]; s__gnavus	0.0186588	1	K14170	2	K01889 K01890
C00079	L-Phenylalanine	0.0973321	0.0713247	2760.12	309363_f__S24-7; g__; s__	0	1	K04518	2	K01889 K01890
C00079	L-Phenylalanine	0.0973321	0.0713247	2760.12	309588_f__[Chromatiaceae]; g__Alishewanella; s__	4.33558e-06	1	K14170	4	K00500 K01889 K01890 K03782
C00079	L-Phenylalanine	0.0973321	0.0713247	2760.12	309740_f__Rikenellaceae; g__; s__	0	1	K04518	2	K01889 K01890
C00079	L-Phenylalanine	0.0973321	0.0713247	2760.12	310557_f__Ruminococcaceae; g__; s__	-0.00012536	1	K14170	2	K01889 K01890
C00079	L-Phenylalanine	0.0973321	0.0713247	2760.12	312145_f__; g__; s__	0.000128576	1	K14170	2	K01889 K01890
C00079	L-Phenylalanine	0.0973321	0.0713247	2760.12	312581_f__; g__; s__	-0.000490943	1	K14170	2	K01889 K01890
C00079	L-Phenylalanine	0.0973321	0.0713247	2760.12	313273_f__; g__; s__	0.00113512	1	K14170	2	K01889 K01890
C00079	L-Phenylalanine	0.0973321	0.0713247	2760.12	313756_f__Bacteroidaceae; g__Bacteroides; s__caccae	0	1	K04518	2	K01889 K01890
C00079	L-Phenylalanine	0.0973321	0.0713247	2760.12	313968_f__Ruminococcaceae; g__; s__	-4.87895e-05	1	K14170	2	K01889 K01890
C00079	L-Phenylalanine	0.0973321	0.0713247	2760.12	314362_f__S24-7; g__; s__	0	1	K04518	2	K01889 K01890
C00079	L-Phenylalanine	0.0973321	0.0713247	2760.12	314565_f__Ruminococcaceae; g__; s__	-1.94118e-05	1	K14170	2	K01889 K01890
C00079	L-Phenylalanine	0.0973321	0.0713247	2760.12	316416_f__Ruminococcaceae; g__; s__	-4.03791e-05	1	K14170	2	K01889 K01890
C00079	L-Phenylalanine	0.0973321	0.0713247	2760.12	316747_f__Lachnospiraceae; g__; s__	4.61543e-06	1	K14170	2	K01889 K01890
C00079	L-Phenylalanine	0.0973321	0.0713247	2760.12	3172949_f__S24-7; g__; s__	0	1	K04518	2	K01889 K01890
C00079	L-Phenylalanine	0.0973321	0.0713247	2760.12	318162_f__; g__; s__	-0.000134911	1	K14170	2	K01889 K01890
C00079	L-Phenylalanine	0.0973321	0.0713247	2760.12	318211_f__Lactobacillaceae; g__Lactobacillus; s__	-0.000267233	0		2	K01889 K01890
C00079	L-Phenylalanine	0.0973321	0.0713247	2760.12	319909_f__; g__; s__	-0.000167534	1	K14170	2	K01889 K01890
C00079	L-Phenylalanine	0.0973321	0.0713247	2760.12	320169_f__S24-7; g__; s__	0	1	K04518	2	K01889 K01890
C00079	L-Phenylalanine	0.0973321	0.0713247	2760.12	320390_f__Lachnospiraceae; g__; s__	2.37909e-05	1	K14170	2	K01889 K01890
C00079	L-Phenylalanine	0.0973321	0.0713247	2760.12	320879_f__Corynebacteriaceae; g__Corynebacterium; s__	0	1	K04518	2	K01889 K01890
C00079	L-Phenylalanine	0.0973321	0.0713247	2760.12	321001_f__Comamonadaceae; g__Limnohabitans; s__	5.19673e-05	1	K14170	4	K00500 K01889 K01890 K03782
C00079	L-Phenylalanine	0.0973321	0.0713247	2760.12	321164_f__Comamonadaceae; g__Limnohabitans; s__	-0.000105176	1	K14170	4	K00500 K01889 K01890 K03782
C00079	L-Phenylalanine	0.0973321	0.0713247	2760.12	321660_f__Ruminococcaceae; g__; s__	-8.28202e-05	1	K14170	2	K01889 K01890
C00079	L-Phenylalanine	0.0973321	0.0713247	2760.12	321821_f__; g__; s__	-1.28934e-06	1	K14170	2	K01889 K01890
C00079	L-Phenylalanine	0.0973321	0.0713247	2760.12	322839_f__; g__; s__	0	1	K14170	2	K01889 K01890
C00079	L-Phenylalanine	0.0973321	0.0713247	2760.12	323286_f__; g__; s__	-0.00147263	1	K14170	2	K01889 K01890
C00079	L-Phenylalanine	0.0973321	0.0713247	2760.12	324567_f__; g__; s__	0.000101709	1	K14170	2	K01889 K01890
C00079	L-Phenylalanine	0.0973321	0.0713247	2760.12	325126_f__Lachnospiraceae; g__Coprococcus; s__	-1.65407e-06	1	K14170	2	K01889 K01890
C00079	L-Phenylalanine	0.0973321	0.0713247	2760.12	325289_f__; g__; s__	0.00267968	1	K14170	2	K01889 K01890
C00079	L-Phenylalanine	0.0973321	0.0713247	2760.12	3259161_f__; g__; s__	4.29194e-05	0		2	K01889 K01890
C00079	L-Phenylalanine	0.0973321	0.0713247	2760.12	326095_f__S24-7; g__; s__	0	1	K04518	2	K01889 K01890
C00079	L-Phenylalanine	0.0973321	0.0713247	2760.12	326701_f__; g__; s__	9.69333e-06	1	K14170	2	K01889 K01890
C00079	L-Phenylalanine	0.0973321	0.0713247	2760.12	327284_f__; g__; s__	0.000593104	1	K14170	2	K01889 K01890
C00079	L-Phenylalanine	0.0973321	0.0713247	2760.12	328222_f__; g__; s__	-3.68886e-05	1	K14170	2	K01889 K01890
C00079	L-Phenylalanine	0.0973321	0.0713247	2760.12	329138_f__Saprospiraceae; g__; s__	0	1	K04518	4	K00500 K01889 K01890 K03782
C00079	L-Phenylalanine	0.0973321	0.0713247	2760.12	32988_f__Caulobacteraceae; g__Phenylobacterium; s__	-1.60512e-06	1	K04518	4	K00500 K01889 K01890 K03782
C00079	L-Phenylalanine	0.0973321	0.0713247	2760.12	330293_f__Desulfovibrionaceae; g__Desulfovibrio; s__C21_c20	0.0159124	1	K14170	2	K01889 K01890
C00079	L-Phenylalanine	0.0973321	0.0713247	2760.12	330496_f__; g__; s__	1.35917e-05	1	K14170	2	K01889 K01890
C00079	L-Phenylalanine	0.0973321	0.0713247	2760.12	330772_f__S24-7; g__; s__	0	1	K04518	2	K01889 K01890
C00079	L-Phenylalanine	0.0973321	0.0713247	2760.12	3314550_f__S24-7; g__; s__	0	1	K04518	2	K01889 K01890
C00079	L-Phenylalanine	0.0973321	0.0713247	2760.12	333049_f__; g__; s__	2.02085e-05	1	K14170	2	K01889 K01890
C00079	L-Phenylalanine	0.0973321	0.0713247	2760.12	334386_f__Comamonadaceae; g__; s__	1.41749e-05	1	K14170	4	K00500 K01889 K01890 K03782
C00079	L-Phenylalanine	0.0973321	0.0713247	2760.12	335575_f__S24-7; g__; s__	0	1	K04518	2	K01889 K01890
C00079	L-Phenylalanine	0.0973321	0.0713247	2760.12	335846_f__Lachnospiraceae; g__; s__	-0.000277867	1	K14170	2	K01889 K01890
C00079	L-Phenylalanine	0.0973321	0.0713247	2760.12	336228_f__Veillonellaceae; g__Dialister; s__	-5.79567e-06	1	K14170	2	K01889 K01890
C00079	L-Phenylalanine	0.0973321	0.0713247	2760.12	3377773_f__Erysipelotrichaceae; g__; s__	0	1	K14170	2	K01889 K01890
C00079	L-Phenylalanine	0.0973321	0.0713247	2760.12	337784_f__[Mogibacteriaceae]; g__; s__	3.76828e-05	0		2	K01889 K01890
C00079	L-Phenylalanine	0.0973321	0.0713247	2760.12	337992_f__Lachnospiraceae; g__[Ruminococcus]; s__gnavus	-0.0236546	1	K14170	2	K01889 K01890
C00079	L-Phenylalanine	0.0973321	0.0713247	2760.12	338553_f__Coriobacteriaceae; g__Adlercreutzia; s__	0	1	K14170	2	K01889 K01890
C00079	L-Phenylalanine	0.0973321	0.0713247	2760.12	338644_f__Coriobacteriaceae; g__Adlercreutzia; s__	0	1	K14170	2	K01889 K01890
C00079	L-Phenylalanine	0.0973321	0.0713247	2760.12	339031_f__Ruminococcaceae; g__Ruminococcus; s__	0.000474838	1	K14170	2	K01889 K01890
C00079	L-Phenylalanine	0.0973321	0.0713247	2760.12	339229_f__Lachnospiraceae; g__; s__	-0.000402097	1	K14170	2	K01889 K01890
C00079	L-Phenylalanine	0.0973321	0.0713247	2760.12	339790_f__Lachnospiraceae; g__Blautia; s__	0	1	K14170	2	K01889 K01890
C00079	L-Phenylalanine	0.0973321	0.0713247	2760.12	340181_f__Coriobacteriaceae; g__Adlercreutzia; s__	0	1	K14170	2	K01889 K01890
C00079	L-Phenylalanine	0.0973321	0.0713247	2760.12	340297_f__Ruminococcaceae; g__Ruminococcus; s__	0.00064674	1	K14170	2	K01889 K01890
C00079	L-Phenylalanine	0.0973321	0.0713247	2760.12	340792_f__[Mogibacteriaceae]; g__; s__	1.78516e-05	0		2	K01889 K01890
C00079	L-Phenylalanine	0.0973321	0.0713247	2760.12	340794_f__Ruminococcaceae; g__Ruminococcus; s__	-2.12226e-05	1	K14170	2	K01889 K01890
C00079	L-Phenylalanine	0.0973321	0.0713247	2760.12	341309_f__S24-7; g__; s__	0	1	K04518	2	K01889 K01890
C00079	L-Phenylalanine	0.0973321	0.0713247	2760.12	341749_f__Lachnospiraceae; g__; s__	-2.86672e-06	1	K14170	2	K01889 K01890
C00079	L-Phenylalanine	0.0973321	0.0713247	2760.12	341913_f__S24-7; g__; s__	0	1	K04518	2	K01889 K01890
C00079	L-Phenylalanine	0.0973321	0.0713247	2760.12	342395_f__Bacteroidaceae; g__Bacteroides; s__	0	1	K04518	2	K01889 K01890
C00079	L-Phenylalanine	0.0973321	0.0713247	2760.12	342429_f__Lachnospiraceae; g__; s__	-0.000910238	1	K14170	2	K01889 K01890
C00079	L-Phenylalanine	0.0973321	0.0713247	2760.12	342504_f__Clostridiaceae; g__; s__	-0.000286641	1	K14170	2	K01889 K01890
C00079	L-Phenylalanine	0.0973321	0.0713247	2760.12	342764_f__Ruminococcaceae; g__Ruminococcus; s__	0.000442883	1	K14170	2	K01889 K01890
C00079	L-Phenylalanine	0.0973321	0.0713247	2760.12	342962_f__S24-7; g__; s__	0	1	K04518	2	K01889 K01890
C00079	L-Phenylalanine	0.0973321	0.0713247	2760.12	3438003_f__Enterobacteriaceae; g__Trabulsiella; s__farmeri	-7.91986e-06	1	K14170	3	K01889 K01890 K03782
C00079	L-Phenylalanine	0.0973321	0.0713247	2760.12	344256_f__; g__; s__	1.96418e-05	1	K14170	2	K01889 K01890
C00079	L-Phenylalanine	0.0973321	0.0713247	2760.12	344527_f__Ruminococcaceae; g__; s__	-0.000185582	1	K14170	2	K01889 K01890
C00079	L-Phenylalanine	0.0973321	0.0713247	2760.12	345126_f__S24-7; g__; s__	0	1	K04518	2	K01889 K01890
C00079	L-Phenylalanine	0.0973321	0.0713247	2760.12	345235_f__; g__; s__	-4.95316e-05	1	K14170	2	K01889 K01890
C00079	L-Phenylalanine	0.0973321	0.0713247	2760.12	346804_f__Ruminococcaceae; g__; s__	8.57734e-06	1	K14170	2	K01889 K01890
C00079	L-Phenylalanine	0.0973321	0.0713247	2760.12	348670_f__Bacteroidaceae; g__Bacteroides; s__	0	1	K04518	2	K01889 K01890
C00079	L-Phenylalanine	0.0973321	0.0713247	2760.12	349509_f__Enterobacteriaceae; g__Plesiomonas; s__shigelloides	-1.35626e-05	1	K14170	2	K01889 K01890
C00079	L-Phenylalanine	0.0973321	0.0713247	2760.12	350277_f__Bacteroidaceae; g__Bacteroides; s__uniformis	0	1	K04518	2	K01889 K01890
C00079	L-Phenylalanine	0.0973321	0.0713247	2760.12	350431_f__Lachnospiraceae; g__; s__	-0.000149471	1	K14170	2	K01889 K01890
C00079	L-Phenylalanine	0.0973321	0.0713247	2760.12	351881_f__Lachnospiraceae; g__; s__	-4.92422e-05	1	K14170	2	K01889 K01890
C00079	L-Phenylalanine	0.0973321	0.0713247	2760.12	352409_f__Streptococcaceae; g__Streptococcus; s__	0	1	K04518	2	K01889 K01890
C00079	L-Phenylalanine	0.0973321	0.0713247	2760.12	354654_f__S24-7; g__; s__	0	1	K04518	2	K01889 K01890
C00079	L-Phenylalanine	0.0973321	0.0713247	2760.12	355184_f__Methylobacteriaceae; g__; s__	0	1	K04518	3	K01889 K01890 K03782
C00079	L-Phenylalanine	0.0973321	0.0713247	2760.12	356655_f__Lactobacillaceae; g__Lactobacillus; s__plantarum	-1.12894e-06	0		2	K01889 K01890
C00079	L-Phenylalanine	0.0973321	0.0713247	2760.12	358041_f__Lachnospiraceae; g__Blautia; s__producta	-4.78251e-06	1	K14170	2	K01889 K01890
C00079	L-Phenylalanine	0.0973321	0.0713247	2760.12	358646_f__Ruminococcaceae; g__Ruminococcus; s__	-0.00014075	1	K14170	2	K01889 K01890
C00079	L-Phenylalanine	0.0973321	0.0713247	2760.12	360037_f__Lachnospiraceae; g__Blautia; s__	0	1	K14170	2	K01889 K01890
C00079	L-Phenylalanine	0.0973321	0.0713247	2760.12	362339_f__Desulfovibrionaceae; g__Desulfovibrio; s__	1.87115e-05	1	K14170	2	K01889 K01890
C00079	L-Phenylalanine	0.0973321	0.0713247	2760.12	363425_f__Ruminococcaceae; g__Faecalibacterium; s__prausnitzii	-0.000425833	1	K14170	2	K01889 K01890
C00079	L-Phenylalanine	0.0973321	0.0713247	2760.12	363514_f__Ruminococcaceae; g__; s__	0	1	K04518	2	K01889 K01890
C00079	L-Phenylalanine	0.0973321	0.0713247	2760.12	363996_f__Ruminococcaceae; g__Ruminococcus; s__bromii	-0.00038259	1	K14170	2	K01889 K01890
C00079	L-Phenylalanine	0.0973321	0.0713247	2760.12	364609_f__Ruminococcaceae; g__; s__	-9.11247e-06	1	K14170	2	K01889 K01890
C00079	L-Phenylalanine	0.0973321	0.0713247	2760.12	365893_f__Ruminococcaceae; g__; s__	0	1	K14170	2	K01889 K01890
C00079	L-Phenylalanine	0.0973321	0.0713247	2760.12	368386_f__; g__; s__	2.91216e-06	1	K14170	2	K01889 K01890
C00079	L-Phenylalanine	0.0973321	0.0713247	2760.12	368692_f__Ruminococcaceae; g__; s__	0	1	K04518	2	K01889 K01890
C00079	L-Phenylalanine	0.0973321	0.0713247	2760.12	36932_f__Neisseriaceae; g__Vogesella; s__	-2.41039e-06	1	K14170	3	K01889 K01890 K03782
C00079	L-Phenylalanine	0.0973321	0.0713247	2760.12	369531_f__Erysipelotrichaceae; g__; s__	-3.28029e-05	1	K14170	2	K01889 K01890
C00079	L-Phenylalanine	0.0973321	0.0713247	2760.12	369681_f__Clostridiaceae; g__Clostridium; s__	-3.32846e-06	1	K14170	2	K01889 K01890
C00079	L-Phenylalanine	0.0973321	0.0713247	2760.12	3754064_f__Hyphomicrobiaceae; g__Stappia; s__indica	-9.0106e-06	1	K04518	4	K01593 K01889 K01890 K03782
C00079	L-Phenylalanine	0.0973321	0.0713247	2760.12	390820_f__; g__; s__	-0.00016142	1	K14170	2	K01889 K01890
C00079	L-Phenylalanine	0.0973321	0.0713247	2760.12	3997220_f__; g__; s__	7.73779e-07	1	K04518	3	K01889 K01890 K03782
C00079	L-Phenylalanine	0.0973321	0.0713247	2760.12	411208_f__S24-7; g__; s__	0	1	K04518	2	K01889 K01890
C00079	L-Phenylalanine	0.0973321	0.0713247	2760.12	413275_f__Ruminococcaceae; g__; s__	0	1	K04518	2	K01889 K01890
C00079	L-Phenylalanine	0.0973321	0.0713247	2760.12	418334_f__; g__; s__	1.40175e-05	1	K14170	2	K01889 K01890
C00079	L-Phenylalanine	0.0973321	0.0713247	2760.12	4212323_f__Caulobacteraceae; g__Mycoplana; s__	0	1	K04518	4	K00500 K01889 K01890 K03782
C00079	L-Phenylalanine	0.0973321	0.0713247	2760.12	4255027_f__Ruminococcaceae; g__Oscillospira; s__	0.00114187	1	K14170	2	K01889 K01890
C00079	L-Phenylalanine	0.0973321	0.0713247	2760.12	426919_f__Aeromonadaceae; g__; s__	-1.61989e-07	1	K14170	4	K00500 K01889 K01890 K03782
C00079	L-Phenylalanine	0.0973321	0.0713247	2760.12	428110_f__Hyphomicrobiaceae; g__Hyphomicrobium; s__	0	1	K04518	3	K01593 K01889 K01890
C00079	L-Phenylalanine	0.0973321	0.0713247	2760.12	4300914_f__Pseudomonadaceae; g__Pseudomonas; s__stutzeri	1.92295e-06	1	K14170	4	K00500 K01889 K01890 K03782
C00079	L-Phenylalanine	0.0973321	0.0713247	2760.12	4301368_f__Enterobacteriaceae; g__Klebsiella; s__	-0.000180706	1	K14170	3	K01889 K01890 K03782
C00079	L-Phenylalanine	0.0973321	0.0713247	2760.12	4303191_f__; g__; s__	2.49588e-06	1	K04518	3	K01889 K01890 K03782
C00079	L-Phenylalanine	0.0973321	0.0713247	2760.12	4312327_f__Halomonadaceae; g__Halomonas; s__	8.15508e-06	1	K14170	3	K01889 K01890 K03782
C00079	L-Phenylalanine	0.0973321	0.0713247	2760.12	4314006_f__Lachnospiraceae; g__; s__	0.000251521	1	K14170	2	K01889 K01890
C00079	L-Phenylalanine	0.0973321	0.0713247	2760.12	4322574_f__Comamonadaceae; g__Acidovorax; s__avenae	3.0243e-06	1	K14170	4	K00500 K01889 K01890 K03782
C00079	L-Phenylalanine	0.0973321	0.0713247	2760.12	4327769_f__Microbacteriaceae; g__Leucobacter; s__	0	1	K04518	3	K01889 K01890 K03782
C00079	L-Phenylalanine	0.0973321	0.0713247	2760.12	4333705_f__Moraxellaceae; g__Acinetobacter; s__johnsonii	-8.40516e-08	1	K14170	3	K01889 K01890 K03782
C00079	L-Phenylalanine	0.0973321	0.0713247	2760.12	433422_f__Ruminococcaceae; g__Oscillospira; s__	0.000229656	1	K14170	2	K01889 K01890
C00079	L-Phenylalanine	0.0973321	0.0713247	2760.12	4336513_f__Nocardioidaceae; g__Aeromicrobium; s__	1.2812e-05	1	K04518	3	K01889 K01890 K03782
C00079	L-Phenylalanine	0.0973321	0.0713247	2760.12	4336568_f__Sphingomonadaceae; g__Sphingobium; s__	5.45747e-07	1	K04518	4	K00500 K01889 K01890 K03782
C00079	L-Phenylalanine	0.0973321	0.0713247	2760.12	4336943_f__Rikenellaceae; g__; s__	0	1	K04518	2	K01889 K01890
C00079	L-Phenylalanine	0.0973321	0.0713247	2760.12	4336947_f__Desulfovibrionaceae; g__; s__	0.000522411	1	K14170	3	K01593 K01889 K01890
C00079	L-Phenylalanine	0.0973321	0.0713247	2760.12	4339015_f__Helicobacteraceae; g__Helicobacter; s__	0.0360314	1	K14170	2	K01889 K01890
C00079	L-Phenylalanine	0.0973321	0.0713247	2760.12	4342760_f__; g__; s__	-9.51832e-05	1	K14170	2	K01889 K01890
C00079	L-Phenylalanine	0.0973321	0.0713247	2760.12	4344343_f__Streptococcaceae; g__Streptococcus; s__	0	1	K04518	2	K01889 K01890
C00079	L-Phenylalanine	0.0973321	0.0713247	2760.12	4352158_f__Comamonadaceae; g__Delftia; s__	-0.000973583	1	K14170	4	K00500 K01889 K01890 K03782
C00079	L-Phenylalanine	0.0973321	0.0713247	2760.12	4363419_f__Rhodospirillaceae; g__Novispirillum; s__	0	1	K04518	2	K01889 K01890
C00079	L-Phenylalanine	0.0973321	0.0713247	2760.12	4366751_f__Lachnospiraceae; g__; s__	0.00232409	1	K14170	2	K01889 K01890
C00079	L-Phenylalanine	0.0973321	0.0713247	2760.12	437137_f__Alcaligenaceae; g__Sutterella; s__	0	2	K01713 K14170	2	K01889 K01890
C00079	L-Phenylalanine	0.0973321	0.0713247	2760.12	4374046_f__Coriobacteriaceae; g__; s__	0	1	K14170	2	K01889 K01890
C00079	L-Phenylalanine	0.0973321	0.0713247	2760.12	4379396_f__Hyphomicrobiaceae; g__; s__	0	1	K04518	3	K01593 K01889 K01890
C00079	L-Phenylalanine	0.0973321	0.0713247	2760.12	4379686_f__Lachnospiraceae; g__; s__	4.98407e-05	1	K14170	2	K01889 K01890
C00079	L-Phenylalanine	0.0973321	0.0713247	2760.12	4379961_f__Erysipelotrichaceae; g__Allobaculum; s__	1.43684e-05	1	K14170	2	K01889 K01890
C00079	L-Phenylalanine	0.0973321	0.0713247	2760.12	4380351_f__; g__; s__	0	1	K04518	4	K00500 K01889 K01890 K03782
C00079	L-Phenylalanine	0.0973321	0.0713247	2760.12	4385806_f__Comamonadaceae; g__; s__	-9.39843e-05	1	K14170	4	K00500 K01889 K01890 K03782
C00079	L-Phenylalanine	0.0973321	0.0713247	2760.12	4387759_f__Moraxellaceae; g__Perlucidibaca; s__	6.56491e-06	1	K14170	2	K01889 K01890
C00079	L-Phenylalanine	0.0973321	0.0713247	2760.12	4399110_f__Ruminococcaceae; g__; s__	-2.24264e-06	1	K14170	2	K01889 K01890
C00079	L-Phenylalanine	0.0973321	0.0713247	2760.12	4402358_f__Bacillaceae; g__Bacillus; s__	0	1	K04518	2	K01889 K01890
C00079	L-Phenylalanine	0.0973321	0.0713247	2760.12	4407703_f__Erysipelotrichaceae; g__Coprobacillus; s__	-5.66682e-06	1	K14170	2	K01889 K01890
C00079	L-Phenylalanine	0.0973321	0.0713247	2760.12	4412718_f__Erythrobacteraceae; g__Erythrobacter; s__	3.50351e-06	1	K04518	4	K00500 K01889 K01890 K03782
C00079	L-Phenylalanine	0.0973321	0.0713247	2760.12	4413642_f__Rhodospirillaceae; g__; s__	0	1	K04518	4	K00500 K01889 K01890 K03782
C00079	L-Phenylalanine	0.0973321	0.0713247	2760.12	4426300_f__Bifidobacteriaceae; g__Bifidobacterium; s__	0	1	K01713	2	K01889 K01890
C00079	L-Phenylalanine	0.0973321	0.0713247	2760.12	4426641_f__Erysipelotrichaceae; g__Allobaculum; s__	-0.00831875	1	K14170	2	K01889 K01890
C00079	L-Phenylalanine	0.0973321	0.0713247	2760.12	4430954_f__Nocardiaceae; g__Rhodococcus; s__	2.38197e-07	1	K04518	3	K01889 K01890 K03782
C00079	L-Phenylalanine	0.0973321	0.0713247	2760.12	4432234_f__Ruminococcaceae; g__; s__	0	1	K04518	2	K01889 K01890
C00079	L-Phenylalanine	0.0973321	0.0713247	2760.12	4432841_f__; g__; s__	-2.01581e-05	0		2	K01889 K01890
C00079	L-Phenylalanine	0.0973321	0.0713247	2760.12	4443094_f__; g__; s__	-0.000115962	1	K14170	2	K01889 K01890
C00079	L-Phenylalanine	0.0973321	0.0713247	2760.12	4443755_f__Chitinophagaceae; g__Sediminibacterium; s__	0	1	K04518	4	K00500 K01889 K01890 K03782
C00079	L-Phenylalanine	0.0973321	0.0713247	2760.12	44449_f__Moraxellaceae; g__Acinetobacter; s__	-8.43411e-07	1	K14170	2	K01889 K01890
C00079	L-Phenylalanine	0.0973321	0.0713247	2760.12	4449519_f__Rikenellaceae; g__; s__	0	1	K04518	2	K01889 K01890
C00079	L-Phenylalanine	0.0973321	0.0713247	2760.12	4453255_f__Turicibacteraceae; g__Turicibacter; s__	9.41474e-06	0		2	K01889 K01890
C00079	L-Phenylalanine	0.0973321	0.0713247	2760.12	4457872_f__Bacteroidaceae; g__Bacteroides; s__	0	1	K04518	2	K01889 K01890
C00079	L-Phenylalanine	0.0973321	0.0713247	2760.12	4465357_f__Rhizobiaceae; g__Agrobacterium; s__	1.29482e-05	1	K04518	3	K01889 K01890 K03782
C00079	L-Phenylalanine	0.0973321	0.0713247	2760.12	4469091_f__; g__; s__	0	1	K04518	3	K01889 K01890 K03782
C00079	L-Phenylalanine	0.0973321	0.0713247	2760.12	447099_f__Flavobacteriaceae; g__Flavobacterium; s__	5.31892e-06	1	K04518	4	K00500 K01889 K01890 K03782
C00079	L-Phenylalanine	0.0973321	0.0713247	2760.12	4472675_f__Oxalobacteraceae; g__; s__	0.00339593	1	K14170	3	K01593 K01889 K01890
C00079	L-Phenylalanine	0.0973321	0.0713247	2760.12	4480176_f__; g__; s__	-0.00110499	1	K14170	2	K01889 K01890
C00079	L-Phenylalanine	0.0973321	0.0713247	2760.12	4480189_f__Lactobacillaceae; g__Lactobacillus; s__zeae	-0.000106552	0		2	K01889 K01890
C00079	L-Phenylalanine	0.0973321	0.0713247	2760.12	4481506_f__S24-7; g__; s__	0	1	K04518	2	K01889 K01890
C00079	L-Phenylalanine	0.0973321	0.0713247	2760.12	4481624_f__Clostridiaceae; g__; s__	-9.23009e-06	1	K14170	2	K01889 K01890
C00079	L-Phenylalanine	0.0973321	0.0713247	2760.12	4482944_f__Leuconostocaceae; g__Leuconostoc; s__	-2.04484e-05	0		2	K01889 K01890
C00079	L-Phenylalanine	0.0973321	0.0713247	2760.12	4483963_f__Bacteroidaceae; g__Bacteroides; s__	0	1	K04518	2	K01889 K01890
C00079	L-Phenylalanine	0.0973321	0.0713247	2760.12	456006_f__Clostridiaceae; g__; s__	-4.11535e-06	1	K14170	2	K01889 K01890
C00079	L-Phenylalanine	0.0973321	0.0713247	2760.12	465660_f__Clostridiaceae; g__; s__	-0.00318616	1	K14170	2	K01889 K01890
C00079	L-Phenylalanine	0.0973321	0.0713247	2760.12	470759_f__Oxalobacteraceae; g__Oxalobacter; s__formigenes	-1.98393e-06	1	K14170	2	K01889 K01890
C00079	L-Phenylalanine	0.0973321	0.0713247	2760.12	4762_f__Beijerinckiaceae; g__; s__	3.0321e-06	1	K04518	3	K01889 K01890 K03782
C00079	L-Phenylalanine	0.0973321	0.0713247	2760.12	486265_f__Cytophagaceae; g__Flectobacillus; s__	-7.55049e-05	1	K14170	4	K00500 K01889 K01890 K03782
C00079	L-Phenylalanine	0.0973321	0.0713247	2760.12	508855_f__Koribacteraceae; g__; s__	5.36743e-06	1	K04518	5	K00500 K01593 K01889 K01890 K03782
C00079	L-Phenylalanine	0.0973321	0.0713247	2760.12	509416_f__; g__; s__	-5.88581e-05	1	K14170	2	K01889 K01890
C00079	L-Phenylalanine	0.0973321	0.0713247	2760.12	509989_f__Bacteroidaceae; g__; s__	0	1	K04518	2	K01889 K01890
C00079	L-Phenylalanine	0.0973321	0.0713247	2760.12	514247_f__Rhodobacteraceae; g__Rhodobacter; s__	1.74998e-06	1	K04518	3	K01889 K01890 K03782
C00079	L-Phenylalanine	0.0973321	0.0713247	2760.12	524543_f__Yaniellaceae; g__Yaniella; s__	0	1	K04518	2	K01889 K01890
C00079	L-Phenylalanine	0.0973321	0.0713247	2760.12	531837_f__Staphylococcaceae; g__Jeotgalicoccus; s__psychrophilus	0	1	K04518	2	K01889 K01890
C00079	L-Phenylalanine	0.0973321	0.0713247	2760.12	531912_f__Phyllobacteriaceae; g__Mesorhizobium; s__	2.70981e-06	1	K04518	5	K00500 K01593 K01889 K01890 K03782
C00079	L-Phenylalanine	0.0973321	0.0713247	2760.12	537224_f__; g__; s__	5.56773e-08	1	K04518	5	K00500 K01593 K01889 K01890 K03782
C00079	L-Phenylalanine	0.0973321	0.0713247	2760.12	537684_f__Lactobacillaceae; g__Lactobacillus; s__	0	1	K04518	2	K01889 K01890
C00079	L-Phenylalanine	0.0973321	0.0713247	2760.12	538771_f__Oxalobacteraceae; g__Janthinobacterium; s__	4.53414e-05	1	K14170	3	K01593 K01889 K01890
C00079	L-Phenylalanine	0.0973321	0.0713247	2760.12	539126_f__Bacteroidaceae; g__Bacteroides; s__	0	1	K04518	1	K01889
C00079	L-Phenylalanine	0.0973321	0.0713247	2760.12	539787_f__; g__; s__	-2.4441e-05	1	K14170	2	K01889 K01890
C00079	L-Phenylalanine	0.0973321	0.0713247	2760.12	543044_f__; g__; s__	6.48536e-06	1	K04518	4	K00500 K01889 K01890 K03782
C00079	L-Phenylalanine	0.0973321	0.0713247	2760.12	545515_f__; g__; s__	-6.32245e-06	1	K04518	5	K00500 K01593 K01889 K01890 K03782
C00079	L-Phenylalanine	0.0973321	0.0713247	2760.12	550644_f__Oxalobacteraceae; g__Ralstonia; s__	-2.62874e-06	1	K14170	4	K00500 K01889 K01890 K03782
C00079	L-Phenylalanine	0.0973321	0.0713247	2760.12	550802_f__Lachnospiraceae; g__[Ruminococcus]; s__	-0.000375156	1	K14170	2	K01889 K01890
C00079	L-Phenylalanine	0.0973321	0.0713247	2760.12	553611_f__Bifidobacteriaceae; g__Bifidobacterium; s__	0	1	K01713	2	K01889 K01890
C00079	L-Phenylalanine	0.0973321	0.0713247	2760.12	554250_f__Bacteroidaceae; g__; s__	0	1	K04518	2	K01889 K01890
C00079	L-Phenylalanine	0.0973321	0.0713247	2760.12	557925_f__Sanguibacteraceae; g__Sanguibacter; s__	0	1	K04518	2	K01889 K01890
C00079	L-Phenylalanine	0.0973321	0.0713247	2760.12	561140_f__Lachnospiraceae; g__; s__	-5.5287e-06	1	K14170	2	K01889 K01890
C00079	L-Phenylalanine	0.0973321	0.0713247	2760.12	561341_f__Caulobacteraceae; g__Phenylobacterium; s__	4.0859e-06	1	K04518	4	K00500 K01889 K01890 K03782
C00079	L-Phenylalanine	0.0973321	0.0713247	2760.12	564483_f__Corynebacteriaceae; g__Corynebacterium; s__	0	1	K04518	2	K01889 K01890
C00079	L-Phenylalanine	0.0973321	0.0713247	2760.12	566207_f__Hyphomicrobiaceae; g__Rhodoplanes; s__	2.96666e-06	1	K04518	3	K01889 K01890 K03782
C00079	L-Phenylalanine	0.0973321	0.0713247	2760.12	568324_f__Caulobacteraceae; g__Brevundimonas; s__diminuta	0	1	K04518	4	K00500 K01889 K01890 K03782
C00079	L-Phenylalanine	0.0973321	0.0713247	2760.12	569142_f__Microthrixaceae; g__; s__	0	1	K04518	3	K01889 K01890 K03782
C00079	L-Phenylalanine	0.0973321	0.0713247	2760.12	570301_f__Oxalobacteraceae; g__Polynucleobacter; s__cosmopolitanus	5.78484e-06	1	K14170	4	K00500 K01889 K01890 K03782
C00079	L-Phenylalanine	0.0973321	0.0713247	2760.12	572334_f__Rhodocyclaceae; g__Dechloromonas; s__	-3.62173e-05	1	K14170	3	K01889 K01890 K03782
C00079	L-Phenylalanine	0.0973321	0.0713247	2760.12	582722_f__Streptococcaceae; g__Streptococcus; s__	0	1	K04518	2	K01889 K01890
C00079	L-Phenylalanine	0.0973321	0.0713247	2760.12	584925_f__Pseudomonadaceae; g__Pseudomonas; s__	0	1	K14170	3	K00500 K01889 K03782
C00079	L-Phenylalanine	0.0973321	0.0713247	2760.12	590982_f__Enterococcaceae; g__Enterococcus; s__	0	1	K04518	2	K01889 K01890
C00079	L-Phenylalanine	0.0973321	0.0713247	2760.12	591177_f__Alcaligenaceae; g__Achromobacter; s__	1.35367e-05	1	K14170	2	K01889 K01890
C00079	L-Phenylalanine	0.0973321	0.0713247	2760.12	594375_f__Veillonellaceae; g__Phascolarctobacterium; s__	-1.33127e-05	1	K14170	2	K01889 K01890
C00079	L-Phenylalanine	0.0973321	0.0713247	2760.12	606927_f__Peptostreptococcaceae; g__[Clostridium]; s__difficile	1.29427e-05	1	K14170	2	K01889 K01890
C00079	L-Phenylalanine	0.0973321	0.0713247	2760.12	609472_f__Xanthomonadaceae; g__Stenotrophomonas; s__acidaminiphila	1.91792e-07	1	K14170	4	K00500 K01889 K01890 K03782
C00079	L-Phenylalanine	0.0973321	0.0713247	2760.12	617506_f__; g__; s__	3.9144e-06	1	K14170	2	K01889 K01890
C00079	L-Phenylalanine	0.0973321	0.0713247	2760.12	621700_f__; g__; s__	8.31231e-05	1	K14170	2	K01889 K01890
C00079	L-Phenylalanine	0.0973321	0.0713247	2760.12	624023_f__; g__; s__	0.000130212	1	K14170	2	K01889 K01890
C00079	L-Phenylalanine	0.0973321	0.0713247	2760.12	629404_f__Comamonadaceae; g__Comamonas; s__	4.56538e-05	1	K14170	4	K00500 K01889 K01890 K03782
C00079	L-Phenylalanine	0.0973321	0.0713247	2760.12	62969_f__; g__; s__	0	1	K04518	3	K01889 K01890 K03782
C00079	L-Phenylalanine	0.0973321	0.0713247	2760.12	631564_f__; g__; s__	9.57881e-06	1	K14170	2	K01889 K01890
C00079	L-Phenylalanine	0.0973321	0.0713247	2760.12	634900_f__Lactobacillaceae; g__Lactobacillus; s__	-0.00607253	0		2	K01889 K01890
C00079	L-Phenylalanine	0.0973321	0.0713247	2760.12	641490_f__Enterococcaceae; g__Enterococcus; s__	0	1	K04518	2	K01889 K01890
C00079	L-Phenylalanine	0.0973321	0.0713247	2760.12	641654_f__; g__; s__	-0.00155267	1	K14170	2	K01889 K01890
C00079	L-Phenylalanine	0.0973321	0.0713247	2760.12	647799_f__Planococcaceae; g__Sporosarcina; s__	0	1	K04518	2	K01889 K01890
C00079	L-Phenylalanine	0.0973321	0.0713247	2760.12	661055_f__; g__; s__	-1.53407e-05	1	K14170	2	K01889 K01890
C00079	L-Phenylalanine	0.0973321	0.0713247	2760.12	662974_f__Bifidobacteriaceae; g__; s__	0	1	K01713	2	K01889 K01890
C00079	L-Phenylalanine	0.0973321	0.0713247	2760.12	665703_f__; g__; s__	-2.78903e-05	1	K14170	2	K01889 K01890
C00079	L-Phenylalanine	0.0973321	0.0713247	2760.12	671937_f__Cytophagaceae; g__Runella; s__	-9.36352e-06	1	K14170	4	K00500 K01889 K01890 K03782
C00079	L-Phenylalanine	0.0973321	0.0713247	2760.12	679044_f__; g__; s__	0.000369943	1	K14170	2	K01889 K01890
C00079	L-Phenylalanine	0.0973321	0.0713247	2760.12	680533_f__S24-7; g__; s__	0	1	K04518	2	K01889 K01890
C00079	L-Phenylalanine	0.0973321	0.0713247	2760.12	681360_f__; g__; s__	-1.0231e-05	1	K14170	2	K01889 K01890
C00079	L-Phenylalanine	0.0973321	0.0713247	2760.12	681419_f__Ruminococcaceae; g__; s__	0	1	K04518	2	K01889 K01890
C00079	L-Phenylalanine	0.0973321	0.0713247	2760.12	683621_f__Clostridiaceae; g__; s__	5.08833e-06	1	K14170	2	K01889 K01890
C00079	L-Phenylalanine	0.0973321	0.0713247	2760.12	685652_f__Clostridiaceae; g__Clostridium; s__	-3.72595e-06	0		2	K01889 K01890
C00079	L-Phenylalanine	0.0973321	0.0713247	2760.12	702336_f__; g__; s__	-0.000680981	1	K14170	2	K01889 K01890
C00079	L-Phenylalanine	0.0973321	0.0713247	2760.12	727945_f__Eubacteriaceae; g__Anaerofustis; s__	0	1	K14170	2	K01889 K01890
C00079	L-Phenylalanine	0.0973321	0.0713247	2760.12	732128_f__; g__; s__	-9.13103e-06	1	K14170	2	K01889 K01890
C00079	L-Phenylalanine	0.0973321	0.0713247	2760.12	745390_f__; g__; s__	0.00149421	1	K14170	2	K01889 K01890
C00079	L-Phenylalanine	0.0973321	0.0713247	2760.12	749329_f__Lactobacillaceae; g__Lactobacillus; s__	-9.73918e-06	0		2	K01889 K01890
C00079	L-Phenylalanine	0.0973321	0.0713247	2760.12	753583_f__Acetobacteraceae; g__; s__	5.04849e-06	1	K04518	3	K01889 K01890 K03782
C00079	L-Phenylalanine	0.0973321	0.0713247	2760.12	761476_f__Erysipelotrichaceae; g__Anaerorhabdus; s__furcosa	-2.7787e-05	0		2	K01889 K01890
C00079	L-Phenylalanine	0.0973321	0.0713247	2760.12	764589_f__; g__; s__	0	1	K04518	4	K01593 K01889 K01890 K03782
C00079	L-Phenylalanine	0.0973321	0.0713247	2760.12	786207_f__Hyphomonadaceae; g__; s__	1.90016e-06	1	K14170	4	K00500 K01889 K01890 K03782
C00079	L-Phenylalanine	0.0973321	0.0713247	2760.12	801260_f__S24-7; g__; s__	0	1	K04518	2	K01889 K01890
C00079	L-Phenylalanine	0.0973321	0.0713247	2760.12	804624_f__Peptostreptococcaceae; g__Peptostreptococcus; s__	1.88415e-05	0		2	K01889 K01890
C00079	L-Phenylalanine	0.0973321	0.0713247	2760.12	806945_f__Phyllobacteriaceae; g__; s__	-2.80535e-05	1	K04518	4	K00500 K01889 K01890 K03782
C00079	L-Phenylalanine	0.0973321	0.0713247	2760.12	813238_f__Shewanellaceae; g__Shewanella; s__	-4.44234e-07	2	K01713 K14170	4	K00500 K01889 K01890 K03782
C00079	L-Phenylalanine	0.0973321	0.0713247	2760.12	816995_f__Comamonadaceae; g__; s__	-1.40917e-05	1	K14170	4	K00500 K01889 K01890 K03782
C00079	L-Phenylalanine	0.0973321	0.0713247	2760.12	817507_f__Brucellaceae; g__Pseudochrobactrum; s__	0	2	K01713 K04518	2	K01889 K01890
C00079	L-Phenylalanine	0.0973321	0.0713247	2760.12	823572_f__Sphingomonadaceae; g__Kaistobacter; s__	0	1	K04518	3	K01889 K01890 K03782
C00079	L-Phenylalanine	0.0973321	0.0713247	2760.12	825939_f__; g__; s__	9.2773e-05	1	K14170	2	K01889 K01890
C00079	L-Phenylalanine	0.0973321	0.0713247	2760.12	826302_f__Lachnospiraceae; g__Coprococcus; s__	-8.41116e-05	1	K14170	2	K01889 K01890
C00079	L-Phenylalanine	0.0973321	0.0713247	2760.12	828435_f__Erysipelotrichaceae; g__; s__	0	1	K14170	2	K01889 K01890
C00079	L-Phenylalanine	0.0973321	0.0713247	2760.12	830014_f__; g__; s__	-4.90489e-06	1	K14170	2	K01889 K01890
C00079	L-Phenylalanine	0.0973321	0.0713247	2760.12	831301_f__Erysipelotrichaceae; g__; s__	0	1	K14170	2	K01889 K01890
C00079	L-Phenylalanine	0.0973321	0.0713247	2760.12	831438_f__Rhodospirillaceae; g__; s__	0	1	K04518	4	K00500 K01889 K01890 K03782
C00079	L-Phenylalanine	0.0973321	0.0713247	2760.12	831922_f__; g__; s__	-1.0028e-05	1	K14170	2	K01889 K01890
C00079	L-Phenylalanine	0.0973321	0.0713247	2760.12	832255_f__S24-7; g__; s__	0	1	K04518	2	K01889 K01890
C00079	L-Phenylalanine	0.0973321	0.0713247	2760.12	832799_f__; g__; s__	3.69848e-05	1	K14170	2	K01889 K01890
C00079	L-Phenylalanine	0.0973321	0.0713247	2760.12	833307_f__Bradyrhizobiaceae; g__Balneimonas; s__	-1.20129e-06	1	K04518	3	K01889 K01890 K03782
C00079	L-Phenylalanine	0.0973321	0.0713247	2760.12	833331_f__Ruminococcaceae; g__; s__	-7.54203e-05	1	K14170	2	K01889 K01890
C00079	L-Phenylalanine	0.0973321	0.0713247	2760.12	833767_f__Clostridiaceae; g__; s__	-9.90019e-05	1	K14170	2	K01889 K01890
C00079	L-Phenylalanine	0.0973321	0.0713247	2760.12	8344_f__Moraxellaceae; g__Acinetobacter; s__guillouiae	-7.52483e-05	1	K14170	3	K01889 K01890 K03782
C00079	L-Phenylalanine	0.0973321	0.0713247	2760.12	834829_f__Fusobacteriaceae; g__Cetobacterium; s__somerae	-5.61241e-05	2	K01713 K14170	2	K01889 K01890
C00079	L-Phenylalanine	0.0973321	0.0713247	2760.12	837859_f__Ruminococcaceae; g__; s__	0	1	K14170	2	K01889 K01890
C00079	L-Phenylalanine	0.0973321	0.0713247	2760.12	838112_f__Ruminococcaceae; g__; s__	3.18756e-06	1	K14170	2	K01889 K01890
C00079	L-Phenylalanine	0.0973321	0.0713247	2760.12	839200_f__Lachnospiraceae; g__Dorea; s__	-0.00639404	1	K14170	2	K01889 K01890
C00079	L-Phenylalanine	0.0973321	0.0713247	2760.12	83993_f__Flavobacteriaceae; g__Flavobacterium; s__	6.62518e-07	1	K04518	4	K00500 K01889 K01890 K03782
C00079	L-Phenylalanine	0.0973321	0.0713247	2760.12	846392_f__Alcaligenaceae; g__Sutterella; s__	0	2	K01713 K14170	2	K01889 K01890
C00079	L-Phenylalanine	0.0973321	0.0713247	2760.12	851640_f__Leuconostocaceae; g__Weissella; s__paramesenteroides	-1.68671e-05	0		2	K01889 K01890
C00079	L-Phenylalanine	0.0973321	0.0713247	2760.12	855538_f__Propionibacteriaceae; g__Propionibacterium; s__acnes	0	1	K04518	2	K01889 K01890
C00079	L-Phenylalanine	0.0973321	0.0713247	2760.12	855943_f__Clostridiaceae; g__Clostridium; s__butyricum	-3.41589e-07	1	K14170	2	K01889 K01890
C00079	L-Phenylalanine	0.0973321	0.0713247	2760.12	863942_f__; g__; s__	0	1	K04518	5	K00500 K01593 K01889 K01890 K03782
C00079	L-Phenylalanine	0.0973321	0.0713247	2760.12	878298_f__Sphingobacteriaceae; g__Pedobacter; s__	0	1	K04518	4	K00500 K01889 K01890 K03782
C00079	L-Phenylalanine	0.0973321	0.0713247	2760.12	90210_f__; g__; s__	0	1	K04518	3	K01889 K01890 K03782
C00079	L-Phenylalanine	0.0973321	0.0713247	2760.12	911888_f__Moraxellaceae; g__Acinetobacter; s__schindleri	0.000181025	1	K14170	3	K01889 K01890 K03782
C00079	L-Phenylalanine	0.0973321	0.0713247	2760.12	929038_f__Aerococcaceae; g__Facklamia; s__	-1.1823e-05	0		2	K01889 K01890
C00079	L-Phenylalanine	0.0973321	0.0713247	2760.12	929275_f__Streptococcaceae; g__Lactococcus; s__	0	1	K04518	2	K01889 K01890
C00079	L-Phenylalanine	0.0973321	0.0713247	2760.12	948267_f__Sphingomonadaceae; g__Sphingomonas; s__	0	1	K04518	3	K01889 K01890 K03782
C00079	L-Phenylalanine	0.0973321	0.0713247	2760.12	963920_f__Corynebacteriaceae; g__Corynebacterium; s__	0	1	K04518	2	K01889 K01890
C00079	L-Phenylalanine	0.0973321	0.0713247	2760.12	973449_f__Streptococcaceae; g__; s__	0	1	K04518	2	K01889 K01890
C00079	L-Phenylalanine	0.0973321	0.0713247	2760.12	985499_f__Moraxellaceae; g__Enhydrobacter; s__	2.63739e-05	1	K14170	2	K01889 K01890
C00079	L-Phenylalanine	0.0973321	0.0713247	2760.12	987428_f__Rhodobacteraceae; g__Rhodobacter; s__	1.3428e-05	1	K04518	3	K01889 K01890 K03782
C00079	L-Phenylalanine	0.0973321	0.0713247	2760.12	998723_f__Bacillaceae; g__Bacillus; s__	3.7516e-06	1	K04518	3	K01889 K01890 K03782
C00079	L-Phenylalanine	0.0973321	0.0713247	2760.12	Rare/Low-abundance	-0.00108365	NA	NA	NA	NA
C00140	N-Acetyl-D-glucosamine	0.0988229	0.0505722	-38.9492	1010491_f__Enterobacteriaceae; g__Erwinia; s__	-5.03541e-07	3	K01183 K01207 K12373	2	K00884 K02804
C00140	N-Acetyl-D-glucosamine	0.0988229	0.0505722	-38.9492	1015143_f__Gemellaceae; g__; s__	0	NA	NA	NA	NA
C00140	N-Acetyl-D-glucosamine	0.0988229	0.0505722	-38.9492	101904_f__[Weeksellaceae]; g__Chryseobacterium; s__	-6.75923e-07	1	K12373	0
C00140	N-Acetyl-D-glucosamine	0.0988229	0.0505722	-38.9492	1021308_f__Nocardiaceae; g__Rhodococcus; s__fascians	0	1	K01207	3	K02802 K02803 K02804
C00140	N-Acetyl-D-glucosamine	0.0988229	0.0505722	-38.9492	1024237_f__Streptococcaceae; g__Streptococcus; s__	9.58791e-05	1	K12373	0
C00140	N-Acetyl-D-glucosamine	0.0988229	0.0505722	-38.9492	1024743_f__Sphingomonadaceae; g__Sphingomonas; s__	8.50549e-06	2	K01207 K12373	2	K02804 K07102
C00140	N-Acetyl-D-glucosamine	0.0988229	0.0505722	-38.9492	103093_f__; g__; s__	5.06861e-06	1	K12373	0
C00140	N-Acetyl-D-glucosamine	0.0988229	0.0505722	-38.9492	1032259_f__Staphylococcaceae; g__Staphylococcus; s__epidermidis	-0.000134699	0		2	K02803 K02804
C00140	N-Acetyl-D-glucosamine	0.0988229	0.0505722	-38.9492	1035792_f__Hyphomicrobiaceae; g__Devosia; s__	0	2	K01207 K12373	2	K00884 K07102
C00140	N-Acetyl-D-glucosamine	0.0988229	0.0505722	-38.9492	103580_f__; g__; s__	-2.96967e-06	3	K01183 K01207 K12373	0
C00140	N-Acetyl-D-glucosamine	0.0988229	0.0505722	-38.9492	1044933_f__Hyphomicrobiaceae; g__Rhodoplanes; s__	-2.01555e-06	1	K01207	1	K07102
C00140	N-Acetyl-D-glucosamine	0.0988229	0.0505722	-38.9492	1068936_f__; g__; s__	2.04659e-06	2	K01183 K01207	0
C00140	N-Acetyl-D-glucosamine	0.0988229	0.0505722	-38.9492	1074980_f__Alteromonadaceae; g__Cellvibrio; s__	-6.30023e-06	3	K01183 K01207 K12373	1	K07102
C00140	N-Acetyl-D-glucosamine	0.0988229	0.0505722	-38.9492	1081725_f__Comamonadaceae; g__; s__	0	1	K01207	1	K07102
C00140	N-Acetyl-D-glucosamine	0.0988229	0.0505722	-38.9492	108436_f__Methylophilaceae; g__Methylotenera; s__mobilis	0	1	K01207	1	K07102
C00140	N-Acetyl-D-glucosamine	0.0988229	0.0505722	-38.9492	1091053_f__Intrasporangiaceae; g__Janibacter; s__	0.000109361	1	K01207	2	K02803 K02804
C00140	N-Acetyl-D-glucosamine	0.0988229	0.0505722	-38.9492	1102876_f__Micrococcaceae; g__Rothia; s__mucilaginosa	0	NA	NA	NA	NA
C00140	N-Acetyl-D-glucosamine	0.0988229	0.0505722	-38.9492	1104340_f__Hyphomicrobiaceae; g__Devosia; s__	0	2	K01207 K12373	2	K00884 K07102
C00140	N-Acetyl-D-glucosamine	0.0988229	0.0505722	-38.9492	1105454_f__Ruminococcaceae; g__; s__	-5.11015e-06	1	K01207	0
C00140	N-Acetyl-D-glucosamine	0.0988229	0.0505722	-38.9492	1105945_f__S24-7; g__; s__	-6.15265e-06	1	K12373	0
C00140	N-Acetyl-D-glucosamine	0.0988229	0.0505722	-38.9492	1107573_f__Ruminococcaceae; g__; s__	1.386e-06	1	K01207	0
C00140	N-Acetyl-D-glucosamine	0.0988229	0.0505722	-38.9492	1107652_f__Rikenellaceae; g__; s__	3.43107e-05	1	K12373	0
C00140	N-Acetyl-D-glucosamine	0.0988229	0.0505722	-38.9492	1107666_f__Ruminococcaceae; g__; s__	0	1	K01207	1	K02804
C00140	N-Acetyl-D-glucosamine	0.0988229	0.0505722	-38.9492	1109511_f__Porphyromonadaceae; g__Parabacteroides; s__	0.000624326	1	K12373	0
C00140	N-Acetyl-D-glucosamine	0.0988229	0.0505722	-38.9492	1109710_f__Dermabacteraceae; g__Brachybacterium; s__	5.51088e-05	2	K01207 K12373	0
C00140	N-Acetyl-D-glucosamine	0.0988229	0.0505722	-38.9492	1110381_f__Aerococcaceae; g__; s__	-8.67891e-06	1	K01207	0
C00140	N-Acetyl-D-glucosamine	0.0988229	0.0505722	-38.9492	1112425_f__Christensenellaceae; g__; s__	6.5734e-06	1	K01207	0
C00140	N-Acetyl-D-glucosamine	0.0988229	0.0505722	-38.9492	1113282_f__; g__; s__	0	NA	NA	NA	NA
C00140	N-Acetyl-D-glucosamine	0.0988229	0.0505722	-38.9492	1114520_f__Aeromonadaceae; g__; s__	1.27444e-05	2	K01183 K12373	4	K00884 K02803 K02804 K07102
C00140	N-Acetyl-D-glucosamine	0.0988229	0.0505722	-38.9492	1118028_f__Chitinophagaceae; g__Sediminibacterium; s__	1.44273e-05	2	K01183 K12373	0
C00140	N-Acetyl-D-glucosamine	0.0988229	0.0505722	-38.9492	1119505_f__Sphingomonadaceae; g__; s__	0	1	K01207	1	K07102
C00140	N-Acetyl-D-glucosamine	0.0988229	0.0505722	-38.9492	1127483_f__Methylobacteriaceae; g__Methylobacterium; s__komagatae	0	1	K01207	1	K07102
C00140	N-Acetyl-D-glucosamine	0.0988229	0.0505722	-38.9492	1131597_f__Neisseriaceae; g__Elbe; s__Iso18	0	1	K01207	1	K07102
C00140	N-Acetyl-D-glucosamine	0.0988229	0.0505722	-38.9492	1133686_f__Fusobacteriaceae; g__u114; s__	0	NA	NA	NA	NA
C00140	N-Acetyl-D-glucosamine	0.0988229	0.0505722	-38.9492	1134405_f__Microbacteriaceae; g__Microbacterium; s__maritypicum	0.000244589	2	K01183 K01207	0
C00140	N-Acetyl-D-glucosamine	0.0988229	0.0505722	-38.9492	1136443_f__Deferribacteraceae; g__Mucispirillum; s__schaedleri	0	NA	NA	NA	NA
C00140	N-Acetyl-D-glucosamine	0.0988229	0.0505722	-38.9492	1140416_f__Deinococcaceae; g__Deinococcus; s__	-3.34146e-06	2	K01183 K01207	0
C00140	N-Acetyl-D-glucosamine	0.0988229	0.0505722	-38.9492	1140915_f__Micrococcaceae; g__Micrococcus; s__luteus	0.000383068	2	K01183 K01207	0
C00140	N-Acetyl-D-glucosamine	0.0988229	0.0505722	-38.9492	1142160_f__Hyphomicrobiaceae; g__Hyphomicrobium; s__zavarzinii	-7.89759e-06	1	K01207	1	K07102
C00140	N-Acetyl-D-glucosamine	0.0988229	0.0505722	-38.9492	1147415_f__Lactobacillaceae; g__Lactobacillus; s__	0.000619669	2	K01183 K01207	0
C00140	N-Acetyl-D-glucosamine	0.0988229	0.0505722	-38.9492	120040_f__Lachnospiraceae; g__; s__	0.000103083	1	K01207	0
C00140	N-Acetyl-D-glucosamine	0.0988229	0.0505722	-38.9492	128232_f__Lactobacillaceae; g__Lactobacillus; s__	0	NA	NA	NA	NA
C00140	N-Acetyl-D-glucosamine	0.0988229	0.0505722	-38.9492	130699_f__; g__; s__	0	2	K01183 K12373	1	K02804
C00140	N-Acetyl-D-glucosamine	0.0988229	0.0505722	-38.9492	135891_f__Corynebacteriaceae; g__Corynebacterium; s__	5.56707e-05	1	K01207	0
C00140	N-Acetyl-D-glucosamine	0.0988229	0.0505722	-38.9492	135952_f__Erysipelotrichaceae; g__Allobaculum; s__	0	NA	NA	NA	NA
C00140	N-Acetyl-D-glucosamine	0.0988229	0.0505722	-38.9492	136931_f__Rhodospirillaceae; g__; s__	0	1	K01207	1	K07102
C00140	N-Acetyl-D-glucosamine	0.0988229	0.0505722	-38.9492	14094_f__Lachnospiraceae; g__; s__	-0.000730745	1	K01207	0
C00140	N-Acetyl-D-glucosamine	0.0988229	0.0505722	-38.9492	142448_f__Lactobacillaceae; g__Lactobacillus; s__	-0.000110163	1	K01183	0
C00140	N-Acetyl-D-glucosamine	0.0988229	0.0505722	-38.9492	144544_f__Rhodobacteraceae; g__Rhodobacter; s__	0	1	K01207	2	K00884 K07102
C00140	N-Acetyl-D-glucosamine	0.0988229	0.0505722	-38.9492	145735_f__; g__; s__	0.000176257	1	K01207	0
C00140	N-Acetyl-D-glucosamine	0.0988229	0.0505722	-38.9492	146193_f__Xanthomonadaceae; g__Pseudoxanthomonas; s__indica	0	2	K01207 K12373	1	K07102
C00140	N-Acetyl-D-glucosamine	0.0988229	0.0505722	-38.9492	147805_f__Rhodocyclaceae; g__Methyloversatilis; s__	0	1	K01207	1	K07102
C00140	N-Acetyl-D-glucosamine	0.0988229	0.0505722	-38.9492	149955_f__Brevibacteriaceae; g__Brevibacterium; s__	2.00069e-06	1	K01207	0
C00140	N-Acetyl-D-glucosamine	0.0988229	0.0505722	-38.9492	150762_f__Comamonadaceae; g__Limnohabitans; s__	0	1	K01207	1	K07102
C00140	N-Acetyl-D-glucosamine	0.0988229	0.0505722	-38.9492	1517771_f__; g__; s__	6.89972e-07	1	K01207	0
C00140	N-Acetyl-D-glucosamine	0.0988229	0.0505722	-38.9492	1517779_f__Rikenellaceae; g__; s__	2.62547e-05	1	K12373	0
C00140	N-Acetyl-D-glucosamine	0.0988229	0.0505722	-38.9492	1569568_f__Ruminococcaceae; g__Oscillospira; s__	-0.00116733	1	K01207	0
C00140	N-Acetyl-D-glucosamine	0.0988229	0.0505722	-38.9492	160115_f__Xanthomonadaceae; g__; s__	0	2	K01207 K12373	1	K07102
C00140	N-Acetyl-D-glucosamine	0.0988229	0.0505722	-38.9492	161725_f__Rhizobiaceae; g__Agrobacterium; s__	0	2	K01207 K12373	1	K07102
C00140	N-Acetyl-D-glucosamine	0.0988229	0.0505722	-38.9492	161771_f__; g__; s__	7.00075e-06	1	K01207	0
C00140	N-Acetyl-D-glucosamine	0.0988229	0.0505722	-38.9492	162898_f__Lachnospiraceae; g__; s__	-4.05376e-05	1	K01207	0
C00140	N-Acetyl-D-glucosamine	0.0988229	0.0505722	-38.9492	163036_f__Comamonadaceae; g__Hydrogenophaga; s__	0	1	K01207	1	K07102
C00140	N-Acetyl-D-glucosamine	0.0988229	0.0505722	-38.9492	163997_f__; g__; s__	0	2	K01183 K12373	1	K02804
C00140	N-Acetyl-D-glucosamine	0.0988229	0.0505722	-38.9492	165098_f__F16; g__; s__	0	NA	NA	NA	NA
C00140	N-Acetyl-D-glucosamine	0.0988229	0.0505722	-38.9492	166550_f__; g__; s__	0.000127468	1	K01207	0
C00140	N-Acetyl-D-glucosamine	0.0988229	0.0505722	-38.9492	166664_f__Lachnospiraceae; g__; s__	-0.00480728	1	K01207	0
C00140	N-Acetyl-D-glucosamine	0.0988229	0.0505722	-38.9492	167420_f__Erysipelotrichaceae; g__; s__	0	NA	NA	NA	NA
C00140	N-Acetyl-D-glucosamine	0.0988229	0.0505722	-38.9492	169815_f__Lachnospiraceae; g__; s__	-0.00156426	1	K01207	0
C00140	N-Acetyl-D-glucosamine	0.0988229	0.0505722	-38.9492	170220_f__Rhodobacteraceae; g__Paracoccus; s__aminovorans	0	1	K01207	1	K07102
C00140	N-Acetyl-D-glucosamine	0.0988229	0.0505722	-38.9492	170328_f__Erysipelotrichaceae; g__; s__	0	NA	NA	NA	NA
C00140	N-Acetyl-D-glucosamine	0.0988229	0.0505722	-38.9492	170335_f__[Odoribacteraceae]; g__Odoribacter; s__	0.00179708	1	K12373	0
C00140	N-Acetyl-D-glucosamine	0.0988229	0.0505722	-38.9492	171752_f__Staphylococcaceae; g__Staphylococcus; s__sciuri	-6.66153e-07	0		1	K02804
C00140	N-Acetyl-D-glucosamine	0.0988229	0.0505722	-38.9492	173632_f__[Chromatiaceae]; g__Rheinheimera; s__	0	1	K01207	2	K00884 K02804
C00140	N-Acetyl-D-glucosamine	0.0988229	0.0505722	-38.9492	1741618_f__; g__; s__	-1.12284e-06	1	K01207	1	K07102
C00140	N-Acetyl-D-glucosamine	0.0988229	0.0505722	-38.9492	174755_f__Coriobacteriaceae; g__Collinsella; s__aerofaciens	0	NA	NA	NA	NA
C00140	N-Acetyl-D-glucosamine	0.0988229	0.0505722	-38.9492	175416_f__; g__; s__	0	2	K01183 K12373	1	K02804
C00140	N-Acetyl-D-glucosamine	0.0988229	0.0505722	-38.9492	175613_f__; g__; s__	0	2	K01183 K12373	1	K02804
C00140	N-Acetyl-D-glucosamine	0.0988229	0.0505722	-38.9492	175646_f__S24-7; g__; s__	0.000243715	1	K12373	0
C00140	N-Acetyl-D-glucosamine	0.0988229	0.0505722	-38.9492	175696_f__Verrucomicrobiaceae; g__Akkermansia; s__muciniphila	0.000359918	2	K01207 K12373	1	K07102
C00140	N-Acetyl-D-glucosamine	0.0988229	0.0505722	-38.9492	175902_f__Rhodobacteraceae; g__Rubellimicrobium; s__	0	1	K01207	1	K07102
C00140	N-Acetyl-D-glucosamine	0.0988229	0.0505722	-38.9492	176039_f__Lachnospiraceae; g__; s__	8.66475e-06	1	K01207	0
C00140	N-Acetyl-D-glucosamine	0.0988229	0.0505722	-38.9492	176868_f__Dehalobacteriaceae; g__Dehalobacterium; s__	0	NA	NA	NA	NA
C00140	N-Acetyl-D-glucosamine	0.0988229	0.0505722	-38.9492	177203_f__S24-7; g__; s__	0.0018198	1	K12373	0
C00140	N-Acetyl-D-glucosamine	0.0988229	0.0505722	-38.9492	17822_f__; g__; s__	-4.2944e-06	1	K01207	0
C00140	N-Acetyl-D-glucosamine	0.0988229	0.0505722	-38.9492	178713_f__Ruminococcaceae; g__; s__	0	NA	NA	NA	NA
C00140	N-Acetyl-D-glucosamine	0.0988229	0.0505722	-38.9492	179548_f__S24-7; g__; s__	0.00367021	1	K12373	0
C00140	N-Acetyl-D-glucosamine	0.0988229	0.0505722	-38.9492	179575_f__Lachnospiraceae; g__; s__	-7.62867e-07	1	K01207	0
C00140	N-Acetyl-D-glucosamine	0.0988229	0.0505722	-38.9492	180300_f__; g__; s__	0	1	K01207	1	K02804
C00140	N-Acetyl-D-glucosamine	0.0988229	0.0505722	-38.9492	180465_f__; g__; s__	0	2	K01183 K12373	1	K02804
C00140	N-Acetyl-D-glucosamine	0.0988229	0.0505722	-38.9492	181368_f__Lachnospiraceae; g__; s__	-1.5544e-06	1	K01207	1	K02804
C00140	N-Acetyl-D-glucosamine	0.0988229	0.0505722	-38.9492	181744_f__Lachnospiraceae; g__Coprococcus; s__eutactus	1.08324e-05	1	K01207	0
C00140	N-Acetyl-D-glucosamine	0.0988229	0.0505722	-38.9492	1823055_f__Streptococcaceae; g__Lactococcus; s__	3.34272e-08	1	K01207	0
C00140	N-Acetyl-D-glucosamine	0.0988229	0.0505722	-38.9492	182970_f__Verrucomicrobiaceae; g__Akkermansia; s__	1.70427e-06	2	K01207 K12373	1	K07102
C00140	N-Acetyl-D-glucosamine	0.0988229	0.0505722	-38.9492	183737_f__Lachnospiraceae; g__; s__	-8.61102e-06	1	K01207	1	K02804
C00140	N-Acetyl-D-glucosamine	0.0988229	0.0505722	-38.9492	184451_f__; g__; s__	0	2	K01183 K12373	1	K02804
C00140	N-Acetyl-D-glucosamine	0.0988229	0.0505722	-38.9492	184543_f__[Mogibacteriaceae]; g__; s__	0	NA	NA	NA	NA
C00140	N-Acetyl-D-glucosamine	0.0988229	0.0505722	-38.9492	185550_f__S24-7; g__; s__	0.000389066	1	K12373	0
C00140	N-Acetyl-D-glucosamine	0.0988229	0.0505722	-38.9492	185891_f__Lachnospiraceae; g__[Ruminococcus]; s__gnavus	2.37857e-05	0		1	K02804
C00140	N-Acetyl-D-glucosamine	0.0988229	0.0505722	-38.9492	187285_f__Ruminococcaceae; g__; s__	-1.13321e-05	1	K01183	0
C00140	N-Acetyl-D-glucosamine	0.0988229	0.0505722	-38.9492	187469_f__Ruminococcaceae; g__; s__	0	NA	NA	NA	NA
C00140	N-Acetyl-D-glucosamine	0.0988229	0.0505722	-38.9492	187790_f__Ruminococcaceae; g__; s__	0	1	K01207	1	K02804
C00140	N-Acetyl-D-glucosamine	0.0988229	0.0505722	-38.9492	189214_f__Ruminococcaceae; g__Ruminococcus; s__	-3.58302e-05	1	K01207	0
C00140	N-Acetyl-D-glucosamine	0.0988229	0.0505722	-38.9492	1911770_f__Lactobacillaceae; g__Lactobacillus; s__mucosae	0	NA	NA	NA	NA
C00140	N-Acetyl-D-glucosamine	0.0988229	0.0505722	-38.9492	191259_f__; g__; s__	0	2	K01183 K12373	1	K02804
C00140	N-Acetyl-D-glucosamine	0.0988229	0.0505722	-38.9492	191310_f__Ruminococcaceae; g__Oscillospira; s__	-7.10789e-05	1	K01207	0
C00140	N-Acetyl-D-glucosamine	0.0988229	0.0505722	-38.9492	191445_f__Ruminococcaceae; g__Oscillospira; s__	-4.59639e-07	1	K01207	0
C00140	N-Acetyl-D-glucosamine	0.0988229	0.0505722	-38.9492	191656_f__; g__; s__	-4.37828e-05	1	K01207	0
C00140	N-Acetyl-D-glucosamine	0.0988229	0.0505722	-38.9492	191897_f__; g__; s__	0	2	K01183 K12373	1	K02804
C00140	N-Acetyl-D-glucosamine	0.0988229	0.0505722	-38.9492	191994_f__S24-7; g__; s__	4.50723e-05	1	K12373	0
C00140	N-Acetyl-D-glucosamine	0.0988229	0.0505722	-38.9492	192204_f__Lachnospiraceae; g__; s__	0.000274619	1	K01207	1	K02804
C00140	N-Acetyl-D-glucosamine	0.0988229	0.0505722	-38.9492	192598_f__Ruminococcaceae; g__Ruminococcus; s__	-9.23875e-05	1	K01207	0
C00140	N-Acetyl-D-glucosamine	0.0988229	0.0505722	-38.9492	193174_f__Lachnospiraceae; g__; s__	0.000338106	1	K01207	0
C00140	N-Acetyl-D-glucosamine	0.0988229	0.0505722	-38.9492	193429_f__Lachnospiraceae; g__Anaerostipes; s__	-0.000102998	0		1	K02804
C00140	N-Acetyl-D-glucosamine	0.0988229	0.0505722	-38.9492	193444_f__Lachnospiraceae; g__Dorea; s__	0	1	K01207	1	K02804
C00140	N-Acetyl-D-glucosamine	0.0988229	0.0505722	-38.9492	195028_f__Lachnospiraceae; g__Blautia; s__	0	NA	NA	NA	NA
C00140	N-Acetyl-D-glucosamine	0.0988229	0.0505722	-38.9492	195189_f__Lachnospiraceae; g__Coprococcus; s__	0	1	K01207	1	K02804
C00140	N-Acetyl-D-glucosamine	0.0988229	0.0505722	-38.9492	196575_f__Lachnospiraceae; g__; s__	1.81896e-05	1	K01207	1	K02804
C00140	N-Acetyl-D-glucosamine	0.0988229	0.0505722	-38.9492	196786_f__Lachnospiraceae; g__; s__	1.21196e-05	1	K01207	0
C00140	N-Acetyl-D-glucosamine	0.0988229	0.0505722	-38.9492	196947_f__[Paraprevotellaceae]; g__[Prevotella]; s__	0.000903272	1	K12373	0
C00140	N-Acetyl-D-glucosamine	0.0988229	0.0505722	-38.9492	196974_f__; g__; s__	0	2	K01183 K12373	1	K02804
C00140	N-Acetyl-D-glucosamine	0.0988229	0.0505722	-38.9492	197706_f__; g__; s__	0	2	K01183 K12373	1	K02804
C00140	N-Acetyl-D-glucosamine	0.0988229	0.0505722	-38.9492	197780_f__Pseudomonadaceae; g__Pseudomonas; s__veronii	0	1	K01207	2	K02804 K07102
C00140	N-Acetyl-D-glucosamine	0.0988229	0.0505722	-38.9492	197956_f__; g__; s__	0	1	K01207	1	K02804
C00140	N-Acetyl-D-glucosamine	0.0988229	0.0505722	-38.9492	197960_f__Clostridiaceae; g__Clostridium; s__	-3.94953e-05	1	K01183	0
C00140	N-Acetyl-D-glucosamine	0.0988229	0.0505722	-38.9492	198194_f__Ruminococcaceae; g__Oscillospira; s__	-6.53402e-05	1	K01207	0
C00140	N-Acetyl-D-glucosamine	0.0988229	0.0505722	-38.9492	199307_f__Ruminococcaceae; g__; s__	0	1	K01207	1	K02804
C00140	N-Acetyl-D-glucosamine	0.0988229	0.0505722	-38.9492	199532_f__; g__; s__	0	2	K01183 K12373	1	K02804
C00140	N-Acetyl-D-glucosamine	0.0988229	0.0505722	-38.9492	202131_f__Lactobacillaceae; g__Lactobacillus; s__	0	NA	NA	NA	NA
C00140	N-Acetyl-D-glucosamine	0.0988229	0.0505722	-38.9492	205214_f__[Paraprevotellaceae]; g__Paraprevotella; s__	4.0924e-06	1	K12373	0
C00140	N-Acetyl-D-glucosamine	0.0988229	0.0505722	-38.9492	2086578_f__; g__; s__	0	1	K01207	1	K07102
C00140	N-Acetyl-D-glucosamine	0.0988229	0.0505722	-38.9492	2117035_f__Rhodospirillaceae; g__Azospirillum; s__	0	1	K01207	2	K02804 K07102
C00140	N-Acetyl-D-glucosamine	0.0988229	0.0505722	-38.9492	215065_f__Anaeroplasmataceae; g__Anaeroplasma; s__	0	NA	NA	NA	NA
C00140	N-Acetyl-D-glucosamine	0.0988229	0.0505722	-38.9492	215086_f__; g__; s__	1.07308e-05	1	K01207	0
C00140	N-Acetyl-D-glucosamine	0.0988229	0.0505722	-38.9492	216519_f__Bifidobacteriaceae; g__Bifidobacterium; s__longum	0	1	K01183	1	K02804
C00140	N-Acetyl-D-glucosamine	0.0988229	0.0505722	-38.9492	216933_f__Turicibacteraceae; g__Turicibacter; s__	0.000240241	1	K01207	0
C00140	N-Acetyl-D-glucosamine	0.0988229	0.0505722	-38.9492	2210671_f__mitochondria; g__Nicotiana; s__tabacum	0	NA	NA	NA	NA
C00140	N-Acetyl-D-glucosamine	0.0988229	0.0505722	-38.9492	2212505_f__S24-7; g__; s__	0.00175766	1	K12373	0
C00140	N-Acetyl-D-glucosamine	0.0988229	0.0505722	-38.9492	2216525_f__Erysipelotrichaceae; g__; s__	8.07921e-06	2	K01207 K12373	0
C00140	N-Acetyl-D-glucosamine	0.0988229	0.0505722	-38.9492	227756_f__S24-7; g__; s__	0.00219123	1	K12373	0
C00140	N-Acetyl-D-glucosamine	0.0988229	0.0505722	-38.9492	228893_f__Ruminococcaceae; g__; s__	0	1	K01207	1	K02804
C00140	N-Acetyl-D-glucosamine	0.0988229	0.0505722	-38.9492	229150_f__S24-7; g__; s__	0.000273691	1	K12373	0
C00140	N-Acetyl-D-glucosamine	0.0988229	0.0505722	-38.9492	229459_f__; g__; s__	-1.85135e-06	1	K01207	0
C00140	N-Acetyl-D-glucosamine	0.0988229	0.0505722	-38.9492	23044_f__Oxalobacteraceae; g__; s__	-6.0857e-07	2	K01183 K01207	2	K00884 K07102
C00140	N-Acetyl-D-glucosamine	0.0988229	0.0505722	-38.9492	230759_f__Erysipelotrichaceae; g__Allobaculum; s__	0	NA	NA	NA	NA
C00140	N-Acetyl-D-glucosamine	0.0988229	0.0505722	-38.9492	231166_f__S24-7; g__; s__	0.00116951	1	K12373	0
C00140	N-Acetyl-D-glucosamine	0.0988229	0.0505722	-38.9492	231510_f__Coriobacteriaceae; g__Adlercreutzia; s__	0	NA	NA	NA	NA
C00140	N-Acetyl-D-glucosamine	0.0988229	0.0505722	-38.9492	232085_f__; g__; s__	2.64705e-07	1	K01207	0
C00140	N-Acetyl-D-glucosamine	0.0988229	0.0505722	-38.9492	232681_f__Lachnospiraceae; g__; s__	-7.54749e-06	1	K01207	1	K02804
C00140	N-Acetyl-D-glucosamine	0.0988229	0.0505722	-38.9492	233403_f__[Odoribacteraceae]; g__Odoribacter; s__	4.49352e-05	1	K12373	0
C00140	N-Acetyl-D-glucosamine	0.0988229	0.0505722	-38.9492	233849_f__Ruminococcaceae; g__; s__	2.88849e-05	1	K01183	0
C00140	N-Acetyl-D-glucosamine	0.0988229	0.0505722	-38.9492	234054_f__; g__; s__	9.36022e-07	1	K01207	0
C00140	N-Acetyl-D-glucosamine	0.0988229	0.0505722	-38.9492	235046_f__Prevotellaceae; g__Prevotella; s__	1.04652e-05	1	K12373	0
C00140	N-Acetyl-D-glucosamine	0.0988229	0.0505722	-38.9492	236811_f__Enterobacteriaceae; g__Enterobacter; s__	0	2	K01207 K12373	4	K00884 K02802 K02803 K02804
C00140	N-Acetyl-D-glucosamine	0.0988229	0.0505722	-38.9492	237270_f__Rhodocyclaceae; g__Thauera; s__	0	1	K01207	1	K07102
C00140	N-Acetyl-D-glucosamine	0.0988229	0.0505722	-38.9492	238752_f__Oxalobacteraceae; g__Ralstonia; s__	1.2155e-05	1	K01207	1	K07102
C00140	N-Acetyl-D-glucosamine	0.0988229	0.0505722	-38.9492	2392996_f__Armatimonadaceae; g__Armatimonas; s__	-2.35635e-06	2	K01183 K12373	0
C00140	N-Acetyl-D-glucosamine	0.0988229	0.0505722	-38.9492	239562_f__; g__; s__	-2.89801e-07	1	K01207	0
C00140	N-Acetyl-D-glucosamine	0.0988229	0.0505722	-38.9492	239777_f__Caulobacteraceae; g__; s__	0	1	K01207	1	K07102
C00140	N-Acetyl-D-glucosamine	0.0988229	0.0505722	-38.9492	242577_f__ACK-M1; g__; s__	1.18853e-06	3	K01183 K01207 K12373	0
C00140	N-Acetyl-D-glucosamine	0.0988229	0.0505722	-38.9492	242917_f__Lactobacillaceae; g__Lactobacillus; s__	0	NA	NA	NA	NA
C00140	N-Acetyl-D-glucosamine	0.0988229	0.0505722	-38.9492	246246_f__Lachnospiraceae; g__; s__	-0.00103397	1	K01207	0
C00140	N-Acetyl-D-glucosamine	0.0988229	0.0505722	-38.9492	248736_f__Bacillaceae; g__; s__	4.9642e-07	1	K01183	1	K02804
C00140	N-Acetyl-D-glucosamine	0.0988229	0.0505722	-38.9492	250827_f__Sphingomonadaceae; g__Novosphingobium; s__	9.74262e-06	1	K01207	1	K07102
C00140	N-Acetyl-D-glucosamine	0.0988229	0.0505722	-38.9492	251077_f__Deinococcaceae; g__Deinococcus; s__	-5.42638e-07	1	K01207	0
C00140	N-Acetyl-D-glucosamine	0.0988229	0.0505722	-38.9492	251341_f__Pseudomonadaceae; g__; s__	0	1	K01207	1	K07102
C00140	N-Acetyl-D-glucosamine	0.0988229	0.0505722	-38.9492	2527315_f__Ruminococcaceae; g__Ruminococcus; s__	0	NA	NA	NA	NA
C00140	N-Acetyl-D-glucosamine	0.0988229	0.0505722	-38.9492	252742_f__S24-7; g__; s__	0.00301532	1	K12373	0
C00140	N-Acetyl-D-glucosamine	0.0988229	0.0505722	-38.9492	254116_f__Bradyrhizobiaceae; g__; s__	6.21224e-05	1	K01207	1	K07102
C00140	N-Acetyl-D-glucosamine	0.0988229	0.0505722	-38.9492	256155_f__Xanthomonadaceae; g__Stenotrophomonas; s__geniculata	0	3	K01183 K01207 K12373	1	K07102
C00140	N-Acetyl-D-glucosamine	0.0988229	0.0505722	-38.9492	256742_f__Rikenellaceae; g__; s__	2.26772e-05	1	K12373	0
C00140	N-Acetyl-D-glucosamine	0.0988229	0.0505722	-38.9492	258169_f__Lachnospiraceae; g__; s__	-4.46324e-06	1	K01207	1	K02804
C00140	N-Acetyl-D-glucosamine	0.0988229	0.0505722	-38.9492	258904_f__Peptostreptococcaceae; g__; s__	0.00542118	0		1	K02804
C00140	N-Acetyl-D-glucosamine	0.0988229	0.0505722	-38.9492	259012_f__S24-7; g__; s__	0.000190641	1	K12373	0
C00140	N-Acetyl-D-glucosamine	0.0988229	0.0505722	-38.9492	259081_f__; g__; s__	0	2	K01183 K12373	1	K02804
C00140	N-Acetyl-D-glucosamine	0.0988229	0.0505722	-38.9492	259120_f__Ruminococcaceae; g__; s__	-0.000125658	1	K01183	0
C00140	N-Acetyl-D-glucosamine	0.0988229	0.0505722	-38.9492	260205_f__; g__; s__	0	2	K01183 K12373	1	K02804
C00140	N-Acetyl-D-glucosamine	0.0988229	0.0505722	-38.9492	260410_f__Bacteroidaceae; g__Bacteroides; s__	0.000359431	1	K12373	0
C00140	N-Acetyl-D-glucosamine	0.0988229	0.0505722	-38.9492	260527_f__S24-7; g__; s__	0.01088	1	K12373	0
C00140	N-Acetyl-D-glucosamine	0.0988229	0.0505722	-38.9492	260553_f__Lachnospiraceae; g__; s__	0	1	K01207	1	K02804
C00140	N-Acetyl-D-glucosamine	0.0988229	0.0505722	-38.9492	260859_f__Ruminococcaceae; g__; s__	0	1	K01207	1	K02804
C00140	N-Acetyl-D-glucosamine	0.0988229	0.0505722	-38.9492	260861_f__Lachnospiraceae; g__Dorea; s__	0	NA	NA	NA	NA
C00140	N-Acetyl-D-glucosamine	0.0988229	0.0505722	-38.9492	261265_f__Lachnospiraceae; g__; s__	1.39587e-06	1	K01207	0
C00140	N-Acetyl-D-glucosamine	0.0988229	0.0505722	-38.9492	261373_f__; g__; s__	1.43364e-06	1	K01207	0
C00140	N-Acetyl-D-glucosamine	0.0988229	0.0505722	-38.9492	261411_f__Coriobacteriaceae; g__Adlercreutzia; s__	0	NA	NA	NA	NA
C00140	N-Acetyl-D-glucosamine	0.0988229	0.0505722	-38.9492	262095_f__Erysipelotrichaceae; g__; s__	8.8733e-06	2	K01207 K12373	1	K02804
C00140	N-Acetyl-D-glucosamine	0.0988229	0.0505722	-38.9492	262119_f__; g__; s__	0	2	K01183 K12373	1	K02804
C00140	N-Acetyl-D-glucosamine	0.0988229	0.0505722	-38.9492	262633_f__Lachnospiraceae; g__[Ruminococcus]; s__gnavus	-0.015604	0		1	K02804
C00140	N-Acetyl-D-glucosamine	0.0988229	0.0505722	-38.9492	262639_f__; g__; s__	0	2	K01183 K12373	1	K02804
C00140	N-Acetyl-D-glucosamine	0.0988229	0.0505722	-38.9492	262801_f__; g__; s__	0	2	K01183 K12373	1	K02804
C00140	N-Acetyl-D-glucosamine	0.0988229	0.0505722	-38.9492	262831_f__Erysipelotrichaceae; g__Coprobacillus; s__	6.6165e-07	2	K01207 K12373	1	K02804
C00140	N-Acetyl-D-glucosamine	0.0988229	0.0505722	-38.9492	262944_f__Ruminococcaceae; g__; s__	3.3985e-05	1	K01207	0
C00140	N-Acetyl-D-glucosamine	0.0988229	0.0505722	-38.9492	262997_f__; g__; s__	0	2	K01183 K12373	1	K02804
C00140	N-Acetyl-D-glucosamine	0.0988229	0.0505722	-38.9492	2632912_f__Comamonadaceae; g__; s__	0	1	K01207	1	K07102
C00140	N-Acetyl-D-glucosamine	0.0988229	0.0505722	-38.9492	263463_f__; g__; s__	1.27581e-05	1	K01207	0
C00140	N-Acetyl-D-glucosamine	0.0988229	0.0505722	-38.9492	263705_f__Peptococcaceae; g__; s__	0	NA	NA	NA	NA
C00140	N-Acetyl-D-glucosamine	0.0988229	0.0505722	-38.9492	263908_f__Lachnospiraceae; g__; s__	-4.70705e-05	1	K01207	0
C00140	N-Acetyl-D-glucosamine	0.0988229	0.0505722	-38.9492	264527_f__Enterobacteriaceae; g__Serratia; s__marcescens	0	1	K01207	4	K00884 K02802 K02803 K02804
C00140	N-Acetyl-D-glucosamine	0.0988229	0.0505722	-38.9492	2645488_f__Erysipelotrichaceae; g__; s__	0	NA	NA	NA	NA
C00140	N-Acetyl-D-glucosamine	0.0988229	0.0505722	-38.9492	264916_f__Erysipelotrichaceae; g__Allobaculum; s__	0	NA	NA	NA	NA
C00140	N-Acetyl-D-glucosamine	0.0988229	0.0505722	-38.9492	264993_f__; g__; s__	0	1	K01207	1	K02804
C00140	N-Acetyl-D-glucosamine	0.0988229	0.0505722	-38.9492	265052_f__S24-7; g__; s__	0.00693067	1	K12373	0
C00140	N-Acetyl-D-glucosamine	0.0988229	0.0505722	-38.9492	265106_f__Coriobacteriaceae; g__Adlercreutzia; s__	0	NA	NA	NA	NA
C00140	N-Acetyl-D-glucosamine	0.0988229	0.0505722	-38.9492	265137_f__Acetobacteraceae; g__Roseomonas; s__massiliensis	0	1	K01207	1	K07102
C00140	N-Acetyl-D-glucosamine	0.0988229	0.0505722	-38.9492	265483_f__Ruminococcaceae; g__Oscillospira; s__	-1.8915e-06	1	K01207	0
C00140	N-Acetyl-D-glucosamine	0.0988229	0.0505722	-38.9492	266469_f__Ruminococcaceae; g__Oscillospira; s__	-7.8749e-05	1	K01207	0
C00140	N-Acetyl-D-glucosamine	0.0988229	0.0505722	-38.9492	266694_f__; g__; s__	0	2	K01183 K12373	1	K02804
C00140	N-Acetyl-D-glucosamine	0.0988229	0.0505722	-38.9492	266720_f__Ruminococcaceae; g__; s__	-2.09736e-06	1	K01207	0
C00140	N-Acetyl-D-glucosamine	0.0988229	0.0505722	-38.9492	266726_f__Lachnospiraceae; g__Coprococcus; s__	0	1	K01207	1	K02804
C00140	N-Acetyl-D-glucosamine	0.0988229	0.0505722	-38.9492	267042_f__Ruminococcaceae; g__Ruminococcus; s__	0	NA	NA	NA	NA
C00140	N-Acetyl-D-glucosamine	0.0988229	0.0505722	-38.9492	267514_f__Lachnospiraceae; g__Coprococcus; s__	0	1	K01207	1	K02804
C00140	N-Acetyl-D-glucosamine	0.0988229	0.0505722	-38.9492	268410_f__Ruminococcaceae; g__; s__	-2.57664e-06	1	K01207	0
C00140	N-Acetyl-D-glucosamine	0.0988229	0.0505722	-38.9492	268646_f__Ruminococcaceae; g__Oscillospira; s__	-2.43612e-05	1	K01207	0
C00140	N-Acetyl-D-glucosamine	0.0988229	0.0505722	-38.9492	268965_f__S24-7; g__; s__	0.00443374	1	K12373	0
C00140	N-Acetyl-D-glucosamine	0.0988229	0.0505722	-38.9492	269070_f__Ruminococcaceae; g__; s__	0	1	K01207	1	K02804
C00140	N-Acetyl-D-glucosamine	0.0988229	0.0505722	-38.9492	269161_f__Lachnospiraceae; g__; s__	-0.000389295	1	K01207	0
C00140	N-Acetyl-D-glucosamine	0.0988229	0.0505722	-38.9492	269238_f__Ruminococcaceae; g__Ruminococcus; s__	-0.000267704	1	K01207	0
C00140	N-Acetyl-D-glucosamine	0.0988229	0.0505722	-38.9492	269313_f__Lachnospiraceae; g__; s__	-0.000171421	1	K01207	1	K02804
C00140	N-Acetyl-D-glucosamine	0.0988229	0.0505722	-38.9492	269340_f__S24-7; g__; s__	0.000975441	1	K12373	0
C00140	N-Acetyl-D-glucosamine	0.0988229	0.0505722	-38.9492	269532_f__Ruminococcaceae; g__; s__	7.76907e-06	1	K01183	0
C00140	N-Acetyl-D-glucosamine	0.0988229	0.0505722	-38.9492	269657_f__Lachnospiraceae; g__; s__	5.31786e-06	1	K01207	1	K02804
C00140	N-Acetyl-D-glucosamine	0.0988229	0.0505722	-38.9492	269873_f__S24-7; g__; s__	0.000277792	1	K12373	0
C00140	N-Acetyl-D-glucosamine	0.0988229	0.0505722	-38.9492	269986_f__Coriobacteriaceae; g__; s__	0	NA	NA	NA	NA
C00140	N-Acetyl-D-glucosamine	0.0988229	0.0505722	-38.9492	270158_f__S24-7; g__; s__	0.00170301	1	K12373	0
C00140	N-Acetyl-D-glucosamine	0.0988229	0.0505722	-38.9492	270440_f__; g__; s__	1.1083e-05	1	K01207	0
C00140	N-Acetyl-D-glucosamine	0.0988229	0.0505722	-38.9492	270441_f__Christensenellaceae; g__; s__	1.71364e-06	1	K01207	0
C00140	N-Acetyl-D-glucosamine	0.0988229	0.0505722	-38.9492	270519_f__Ruminococcaceae; g__Oscillospira; s__	-6.60737e-06	1	K01207	0
C00140	N-Acetyl-D-glucosamine	0.0988229	0.0505722	-38.9492	270759_f__Lachnospiraceae; g__; s__	-0.000208838	1	K01207	0
C00140	N-Acetyl-D-glucosamine	0.0988229	0.0505722	-38.9492	271068_f__Coriobacteriaceae; g__Adlercreutzia; s__	0	NA	NA	NA	NA
C00140	N-Acetyl-D-glucosamine	0.0988229	0.0505722	-38.9492	271242_f__; g__; s__	0	2	K01183 K12373	1	K02804
C00140	N-Acetyl-D-glucosamine	0.0988229	0.0505722	-38.9492	272455_f__; g__; s__	0	2	K01183 K12373	1	K02804
C00140	N-Acetyl-D-glucosamine	0.0988229	0.0505722	-38.9492	272749_f__Lachnospiraceae; g__; s__	-4.0718e-06	1	K01207	1	K02804
C00140	N-Acetyl-D-glucosamine	0.0988229	0.0505722	-38.9492	272855_f__S24-7; g__; s__	0.000774065	1	K12373	0
C00140	N-Acetyl-D-glucosamine	0.0988229	0.0505722	-38.9492	273078_f__; g__; s__	0	2	K01183 K12373	1	K02804
C00140	N-Acetyl-D-glucosamine	0.0988229	0.0505722	-38.9492	273558_f__Lachnospiraceae; g__; s__	-2.52473e-05	1	K01207	1	K02804
C00140	N-Acetyl-D-glucosamine	0.0988229	0.0505722	-38.9492	274238_f__Lachnospiraceae; g__; s__	-0.000171283	1	K01207	1	K02804
C00140	N-Acetyl-D-glucosamine	0.0988229	0.0505722	-38.9492	274251_f__S24-7; g__; s__	0.00162403	1	K12373	0
C00140	N-Acetyl-D-glucosamine	0.0988229	0.0505722	-38.9492	2748888_f__Ruminococcaceae; g__Anaerotruncus; s__	0	1	K01207	1	K02804
C00140	N-Acetyl-D-glucosamine	0.0988229	0.0505722	-38.9492	275218_f__Ruminococcaceae; g__; s__	5.28557e-07	1	K01183	0
C00140	N-Acetyl-D-glucosamine	0.0988229	0.0505722	-38.9492	275607_f__Lachnospiraceae; g__; s__	-2.17335e-05	1	K01207	0
C00140	N-Acetyl-D-glucosamine	0.0988229	0.0505722	-38.9492	275974_f__Coriobacteriaceae; g__Adlercreutzia; s__	0	NA	NA	NA	NA
C00140	N-Acetyl-D-glucosamine	0.0988229	0.0505722	-38.9492	276218_f__S24-7; g__; s__	3.868e-05	1	K12373	0
C00140	N-Acetyl-D-glucosamine	0.0988229	0.0505722	-38.9492	276260_f__Lachnospiraceae; g__[Ruminococcus]; s__gnavus	-1.41164e-05	0		1	K02804
C00140	N-Acetyl-D-glucosamine	0.0988229	0.0505722	-38.9492	276348_f__Lachnospiraceae; g__; s__	0	1	K01207	1	K02804
C00140	N-Acetyl-D-glucosamine	0.0988229	0.0505722	-38.9492	277202_f__; g__; s__	2.62696e-06	1	K01207	0
C00140	N-Acetyl-D-glucosamine	0.0988229	0.0505722	-38.9492	279025_f__Comamonadaceae; g__; s__	0	1	K01207	1	K07102
C00140	N-Acetyl-D-glucosamine	0.0988229	0.0505722	-38.9492	2797559_f__Lachnospiraceae; g__[Ruminococcus]; s__gnavus	0.000506763	0		1	K02804
C00140	N-Acetyl-D-glucosamine	0.0988229	0.0505722	-38.9492	2797565_f__[Mogibacteriaceae]; g__; s__	0	NA	NA	NA	NA
C00140	N-Acetyl-D-glucosamine	0.0988229	0.0505722	-38.9492	286248_f__Bacillaceae; g__Anoxybacillus; s__kestanbolensis	0	NA	NA	NA	NA
C00140	N-Acetyl-D-glucosamine	0.0988229	0.0505722	-38.9492	2897325_f__Desulfovibrionaceae; g__Bilophila; s__	-0.000216861	1	K01207	0
C00140	N-Acetyl-D-glucosamine	0.0988229	0.0505722	-38.9492	292057_f__Lactobacillaceae; g__Lactobacillus; s__	-8.23655e-05	2	K01183 K01207	0
C00140	N-Acetyl-D-glucosamine	0.0988229	0.0505722	-38.9492	298307_f__Enterobacteriaceae; g__; s__	0	3	K01183 K01207 K12373	2	K00884 K02804
C00140	N-Acetyl-D-glucosamine	0.0988229	0.0505722	-38.9492	3013444_f__; g__; s__	0.000128328	1	K12373	0
C00140	N-Acetyl-D-glucosamine	0.0988229	0.0505722	-38.9492	301892_f__Clostridiaceae; g__Candidatus Arthromitus; s__	5.80666e-07	1	K01207	0
C00140	N-Acetyl-D-glucosamine	0.0988229	0.0505722	-38.9492	3028318_f__Rikenellaceae; g__; s__	0.000480204	1	K12373	0
C00140	N-Acetyl-D-glucosamine	0.0988229	0.0505722	-38.9492	303522_f__Micrococcaceae; g__Arthrobacter; s__	2.66847e-05	2	K01183 K01207	0
C00140	N-Acetyl-D-glucosamine	0.0988229	0.0505722	-38.9492	3042_f__Chlamydiaceae; g__Chlamydia; s__	4.73915e-05	1	K01183	0
C00140	N-Acetyl-D-glucosamine	0.0988229	0.0505722	-38.9492	305112_f__Lachnospiraceae; g__; s__	-1.85955e-05	1	K01207	1	K02804
C00140	N-Acetyl-D-glucosamine	0.0988229	0.0505722	-38.9492	306914_f__Lachnospiraceae; g__[Ruminococcus]; s__gnavus	0.00356957	0		1	K02804
C00140	N-Acetyl-D-glucosamine	0.0988229	0.0505722	-38.9492	309363_f__S24-7; g__; s__	0.00446163	1	K12373	0
C00140	N-Acetyl-D-glucosamine	0.0988229	0.0505722	-38.9492	309588_f__[Chromatiaceae]; g__Alishewanella; s__	0	1	K01207	2	K00884 K02804
C00140	N-Acetyl-D-glucosamine	0.0988229	0.0505722	-38.9492	309740_f__Rikenellaceae; g__; s__	0.000370267	1	K12373	0
C00140	N-Acetyl-D-glucosamine	0.0988229	0.0505722	-38.9492	310557_f__Ruminococcaceae; g__; s__	0	1	K01207	1	K02804
C00140	N-Acetyl-D-glucosamine	0.0988229	0.0505722	-38.9492	312145_f__; g__; s__	0	2	K01183 K12373	1	K02804
C00140	N-Acetyl-D-glucosamine	0.0988229	0.0505722	-38.9492	312581_f__; g__; s__	0	2	K01183 K12373	1	K02804
C00140	N-Acetyl-D-glucosamine	0.0988229	0.0505722	-38.9492	313273_f__; g__; s__	0	2	K01183 K12373	1	K02804
C00140	N-Acetyl-D-glucosamine	0.0988229	0.0505722	-38.9492	313756_f__Bacteroidaceae; g__Bacteroides; s__caccae	0.000214843	1	K12373	0
C00140	N-Acetyl-D-glucosamine	0.0988229	0.0505722	-38.9492	313968_f__Ruminococcaceae; g__; s__	0.000157723	1	K01207	0
C00140	N-Acetyl-D-glucosamine	0.0988229	0.0505722	-38.9492	314362_f__S24-7; g__; s__	4.89052e-06	1	K12373	0
C00140	N-Acetyl-D-glucosamine	0.0988229	0.0505722	-38.9492	314565_f__Ruminococcaceae; g__; s__	2.27295e-05	1	K01207	0
C00140	N-Acetyl-D-glucosamine	0.0988229	0.0505722	-38.9492	316416_f__Ruminococcaceae; g__; s__	0	1	K01207	1	K02804
C00140	N-Acetyl-D-glucosamine	0.0988229	0.0505722	-38.9492	316747_f__Lachnospiraceae; g__; s__	4.80622e-06	1	K01207	0
C00140	N-Acetyl-D-glucosamine	0.0988229	0.0505722	-38.9492	3172949_f__S24-7; g__; s__	0.0036494	1	K12373	0
C00140	N-Acetyl-D-glucosamine	0.0988229	0.0505722	-38.9492	318162_f__; g__; s__	0	2	K01183 K12373	1	K02804
C00140	N-Acetyl-D-glucosamine	0.0988229	0.0505722	-38.9492	318211_f__Lactobacillaceae; g__Lactobacillus; s__	0	NA	NA	NA	NA
C00140	N-Acetyl-D-glucosamine	0.0988229	0.0505722	-38.9492	319909_f__; g__; s__	0	2	K01183 K12373	1	K02804
C00140	N-Acetyl-D-glucosamine	0.0988229	0.0505722	-38.9492	320169_f__S24-7; g__; s__	5.70026e-05	1	K12373	0
C00140	N-Acetyl-D-glucosamine	0.0988229	0.0505722	-38.9492	320390_f__Lachnospiraceae; g__; s__	3.90671e-06	1	K01207	0
C00140	N-Acetyl-D-glucosamine	0.0988229	0.0505722	-38.9492	320879_f__Corynebacteriaceae; g__Corynebacterium; s__	0	NA	NA	NA	NA
C00140	N-Acetyl-D-glucosamine	0.0988229	0.0505722	-38.9492	321001_f__Comamonadaceae; g__Limnohabitans; s__	0	1	K01207	1	K07102
C00140	N-Acetyl-D-glucosamine	0.0988229	0.0505722	-38.9492	321164_f__Comamonadaceae; g__Limnohabitans; s__	0	1	K01207	1	K07102
C00140	N-Acetyl-D-glucosamine	0.0988229	0.0505722	-38.9492	321660_f__Ruminococcaceae; g__; s__	0.000224396	1	K01207	0
C00140	N-Acetyl-D-glucosamine	0.0988229	0.0505722	-38.9492	321821_f__; g__; s__	0	2	K01183 K12373	1	K02804
C00140	N-Acetyl-D-glucosamine	0.0988229	0.0505722	-38.9492	322839_f__; g__; s__	4.44892e-06	1	K01207	0
C00140	N-Acetyl-D-glucosamine	0.0988229	0.0505722	-38.9492	323286_f__; g__; s__	0	2	K01183 K12373	1	K02804
C00140	N-Acetyl-D-glucosamine	0.0988229	0.0505722	-38.9492	324567_f__; g__; s__	0	2	K01183 K12373	1	K02804
C00140	N-Acetyl-D-glucosamine	0.0988229	0.0505722	-38.9492	325126_f__Lachnospiraceae; g__Coprococcus; s__	0	1	K01207	1	K02804
C00140	N-Acetyl-D-glucosamine	0.0988229	0.0505722	-38.9492	325289_f__; g__; s__	-0.000384706	1	K01207	0
C00140	N-Acetyl-D-glucosamine	0.0988229	0.0505722	-38.9492	3259161_f__; g__; s__	0	NA	NA	NA	NA
C00140	N-Acetyl-D-glucosamine	0.0988229	0.0505722	-38.9492	326095_f__S24-7; g__; s__	3.05095e-05	1	K12373	0
C00140	N-Acetyl-D-glucosamine	0.0988229	0.0505722	-38.9492	326701_f__; g__; s__	0	2	K01183 K12373	1	K02804
C00140	N-Acetyl-D-glucosamine	0.0988229	0.0505722	-38.9492	327284_f__; g__; s__	0	2	K01183 K12373	1	K02804
C00140	N-Acetyl-D-glucosamine	0.0988229	0.0505722	-38.9492	328222_f__; g__; s__	0	2	K01183 K12373	1	K02804
C00140	N-Acetyl-D-glucosamine	0.0988229	0.0505722	-38.9492	329138_f__Saprospiraceae; g__; s__	-9.04431e-07	2	K01183 K12373	0
C00140	N-Acetyl-D-glucosamine	0.0988229	0.0505722	-38.9492	32988_f__Caulobacteraceae; g__Phenylobacterium; s__	0	2	K01207 K12373	2	K02804 K07102
C00140	N-Acetyl-D-glucosamine	0.0988229	0.0505722	-38.9492	330293_f__Desulfovibrionaceae; g__Desulfovibrio; s__C21_c20	0.00048058	1	K01207	0
C00140	N-Acetyl-D-glucosamine	0.0988229	0.0505722	-38.9492	330496_f__; g__; s__	-1.12015e-05	1	K01207	0
C00140	N-Acetyl-D-glucosamine	0.0988229	0.0505722	-38.9492	330772_f__S24-7; g__; s__	0.00557883	1	K12373	0
C00140	N-Acetyl-D-glucosamine	0.0988229	0.0505722	-38.9492	3314550_f__S24-7; g__; s__	0.00256391	1	K12373	0
C00140	N-Acetyl-D-glucosamine	0.0988229	0.0505722	-38.9492	333049_f__; g__; s__	0	2	K01183 K12373	1	K02804
C00140	N-Acetyl-D-glucosamine	0.0988229	0.0505722	-38.9492	334386_f__Comamonadaceae; g__; s__	0	1	K01207	1	K07102
C00140	N-Acetyl-D-glucosamine	0.0988229	0.0505722	-38.9492	335575_f__S24-7; g__; s__	0.000859214	1	K12373	0
C00140	N-Acetyl-D-glucosamine	0.0988229	0.0505722	-38.9492	335846_f__Lachnospiraceae; g__; s__	-1.92483e-05	1	K01207	1	K02804
C00140	N-Acetyl-D-glucosamine	0.0988229	0.0505722	-38.9492	336228_f__Veillonellaceae; g__Dialister; s__	0	NA	NA	NA	NA
C00140	N-Acetyl-D-glucosamine	0.0988229	0.0505722	-38.9492	3377773_f__Erysipelotrichaceae; g__; s__	0	NA	NA	NA	NA
C00140	N-Acetyl-D-glucosamine	0.0988229	0.0505722	-38.9492	337784_f__[Mogibacteriaceae]; g__; s__	0	NA	NA	NA	NA
C00140	N-Acetyl-D-glucosamine	0.0988229	0.0505722	-38.9492	337992_f__Lachnospiraceae; g__[Ruminococcus]; s__gnavus	0.0172952	0		1	K02804
C00140	N-Acetyl-D-glucosamine	0.0988229	0.0505722	-38.9492	338553_f__Coriobacteriaceae; g__Adlercreutzia; s__	0	NA	NA	NA	NA
C00140	N-Acetyl-D-glucosamine	0.0988229	0.0505722	-38.9492	338644_f__Coriobacteriaceae; g__Adlercreutzia; s__	0	NA	NA	NA	NA
C00140	N-Acetyl-D-glucosamine	0.0988229	0.0505722	-38.9492	339031_f__Ruminococcaceae; g__Ruminococcus; s__	0	NA	NA	NA	NA
C00140	N-Acetyl-D-glucosamine	0.0988229	0.0505722	-38.9492	339229_f__Lachnospiraceae; g__; s__	-0.000160226	1	K01207	0
C00140	N-Acetyl-D-glucosamine	0.0988229	0.0505722	-38.9492	339790_f__Lachnospiraceae; g__Blautia; s__	0	NA	NA	NA	NA
C00140	N-Acetyl-D-glucosamine	0.0988229	0.0505722	-38.9492	340181_f__Coriobacteriaceae; g__Adlercreutzia; s__	0	NA	NA	NA	NA
C00140	N-Acetyl-D-glucosamine	0.0988229	0.0505722	-38.9492	340297_f__Ruminococcaceae; g__Ruminococcus; s__	0	NA	NA	NA	NA
C00140	N-Acetyl-D-glucosamine	0.0988229	0.0505722	-38.9492	340792_f__[Mogibacteriaceae]; g__; s__	0	NA	NA	NA	NA
C00140	N-Acetyl-D-glucosamine	0.0988229	0.0505722	-38.9492	340794_f__Ruminococcaceae; g__Ruminococcus; s__	1.16887e-07	1	K01207	0
C00140	N-Acetyl-D-glucosamine	0.0988229	0.0505722	-38.9492	341309_f__S24-7; g__; s__	0.00068989	1	K12373	0
C00140	N-Acetyl-D-glucosamine	0.0988229	0.0505722	-38.9492	341749_f__Lachnospiraceae; g__; s__	-2.40194e-06	1	K01207	1	K02804
C00140	N-Acetyl-D-glucosamine	0.0988229	0.0505722	-38.9492	341913_f__S24-7; g__; s__	0.0042134	1	K12373	0
C00140	N-Acetyl-D-glucosamine	0.0988229	0.0505722	-38.9492	342395_f__Bacteroidaceae; g__Bacteroides; s__	0.000409839	2	K01183 K12373	0
C00140	N-Acetyl-D-glucosamine	0.0988229	0.0505722	-38.9492	342429_f__Lachnospiraceae; g__; s__	0.000131939	1	K01207	0
C00140	N-Acetyl-D-glucosamine	0.0988229	0.0505722	-38.9492	342504_f__Clostridiaceae; g__; s__	4.3775e-05	1	K01207	0
C00140	N-Acetyl-D-glucosamine	0.0988229	0.0505722	-38.9492	342764_f__Ruminococcaceae; g__Ruminococcus; s__	-3.01941e-06	1	K01207	0
C00140	N-Acetyl-D-glucosamine	0.0988229	0.0505722	-38.9492	342962_f__S24-7; g__; s__	0.00148067	1	K12373	0
C00140	N-Acetyl-D-glucosamine	0.0988229	0.0505722	-38.9492	3438003_f__Enterobacteriaceae; g__Trabulsiella; s__farmeri	-3.91079e-06	4	K01183 K01207 K12373 K13381	2	K00884 K02804
C00140	N-Acetyl-D-glucosamine	0.0988229	0.0505722	-38.9492	344256_f__; g__; s__	0	2	K01183 K12373	1	K02804
C00140	N-Acetyl-D-glucosamine	0.0988229	0.0505722	-38.9492	344527_f__Ruminococcaceae; g__; s__	0	1	K01207	1	K02804
C00140	N-Acetyl-D-glucosamine	0.0988229	0.0505722	-38.9492	345126_f__S24-7; g__; s__	0.00213724	1	K12373	0
C00140	N-Acetyl-D-glucosamine	0.0988229	0.0505722	-38.9492	345235_f__; g__; s__	0	2	K01183 K12373	1	K02804
C00140	N-Acetyl-D-glucosamine	0.0988229	0.0505722	-38.9492	346804_f__Ruminococcaceae; g__; s__	0	1	K01207	1	K02804
C00140	N-Acetyl-D-glucosamine	0.0988229	0.0505722	-38.9492	348670_f__Bacteroidaceae; g__Bacteroides; s__	0.000424772	2	K01183 K12373	0
C00140	N-Acetyl-D-glucosamine	0.0988229	0.0505722	-38.9492	349509_f__Enterobacteriaceae; g__Plesiomonas; s__shigelloides	0	1	K01207	2	K00884 K02804
C00140	N-Acetyl-D-glucosamine	0.0988229	0.0505722	-38.9492	350277_f__Bacteroidaceae; g__Bacteroides; s__uniformis	0.000289709	2	K01183 K12373	0
C00140	N-Acetyl-D-glucosamine	0.0988229	0.0505722	-38.9492	350431_f__Lachnospiraceae; g__; s__	0.000109115	1	K01207	0
C00140	N-Acetyl-D-glucosamine	0.0988229	0.0505722	-38.9492	351881_f__Lachnospiraceae; g__; s__	0	1	K01207	1	K02804
C00140	N-Acetyl-D-glucosamine	0.0988229	0.0505722	-38.9492	352409_f__Streptococcaceae; g__Streptococcus; s__	-3.74197e-05	1	K12373	0
C00140	N-Acetyl-D-glucosamine	0.0988229	0.0505722	-38.9492	354654_f__S24-7; g__; s__	0.00744715	1	K12373	0
C00140	N-Acetyl-D-glucosamine	0.0988229	0.0505722	-38.9492	355184_f__Methylobacteriaceae; g__; s__	0	1	K01207	1	K07102
C00140	N-Acetyl-D-glucosamine	0.0988229	0.0505722	-38.9492	356655_f__Lactobacillaceae; g__Lactobacillus; s__plantarum	0	2	K01183 K12373	1	K02804
C00140	N-Acetyl-D-glucosamine	0.0988229	0.0505722	-38.9492	358041_f__Lachnospiraceae; g__Blautia; s__producta	0	NA	NA	NA	NA
C00140	N-Acetyl-D-glucosamine	0.0988229	0.0505722	-38.9492	358646_f__Ruminococcaceae; g__Ruminococcus; s__	0.000148585	1	K01207	0
C00140	N-Acetyl-D-glucosamine	0.0988229	0.0505722	-38.9492	360037_f__Lachnospiraceae; g__Blautia; s__	0	NA	NA	NA	NA
C00140	N-Acetyl-D-glucosamine	0.0988229	0.0505722	-38.9492	362339_f__Desulfovibrionaceae; g__Desulfovibrio; s__	2.89781e-06	1	K01207	0
C00140	N-Acetyl-D-glucosamine	0.0988229	0.0505722	-38.9492	363425_f__Ruminococcaceae; g__Faecalibacterium; s__prausnitzii	-0.00045032	0		1	K02804
C00140	N-Acetyl-D-glucosamine	0.0988229	0.0505722	-38.9492	363514_f__Ruminococcaceae; g__; s__	4.38275e-06	1	K01183	0
C00140	N-Acetyl-D-glucosamine	0.0988229	0.0505722	-38.9492	363996_f__Ruminococcaceae; g__Ruminococcus; s__bromii	0	NA	NA	NA	NA
C00140	N-Acetyl-D-glucosamine	0.0988229	0.0505722	-38.9492	364609_f__Ruminococcaceae; g__; s__	9.66505e-07	1	K01207	0
C00140	N-Acetyl-D-glucosamine	0.0988229	0.0505722	-38.9492	365893_f__Ruminococcaceae; g__; s__	0	NA	NA	NA	NA
C00140	N-Acetyl-D-glucosamine	0.0988229	0.0505722	-38.9492	368386_f__; g__; s__	0	1	K01207	1	K02804
C00140	N-Acetyl-D-glucosamine	0.0988229	0.0505722	-38.9492	368692_f__Ruminococcaceae; g__; s__	2.14335e-05	1	K01183	0
C00140	N-Acetyl-D-glucosamine	0.0988229	0.0505722	-38.9492	36932_f__Neisseriaceae; g__Vogesella; s__	0	1	K01207	1	K07102
C00140	N-Acetyl-D-glucosamine	0.0988229	0.0505722	-38.9492	369531_f__Erysipelotrichaceae; g__; s__	2.45814e-05	2	K01207 K12373	1	K02804
C00140	N-Acetyl-D-glucosamine	0.0988229	0.0505722	-38.9492	369681_f__Clostridiaceae; g__Clostridium; s__	1.67711e-06	3	K01183 K01207 K12373	1	K02804
C00140	N-Acetyl-D-glucosamine	0.0988229	0.0505722	-38.9492	3754064_f__Hyphomicrobiaceae; g__Stappia; s__indica	0	1	K01207	1	K07102
C00140	N-Acetyl-D-glucosamine	0.0988229	0.0505722	-38.9492	390820_f__; g__; s__	0	2	K01183 K12373	1	K02804
C00140	N-Acetyl-D-glucosamine	0.0988229	0.0505722	-38.9492	3997220_f__; g__; s__	0	1	K01207	1	K02804
C00140	N-Acetyl-D-glucosamine	0.0988229	0.0505722	-38.9492	411208_f__S24-7; g__; s__	0.000233972	1	K12373	0
C00140	N-Acetyl-D-glucosamine	0.0988229	0.0505722	-38.9492	413275_f__Ruminococcaceae; g__; s__	-2.0563e-05	1	K01183	0
C00140	N-Acetyl-D-glucosamine	0.0988229	0.0505722	-38.9492	418334_f__; g__; s__	-5.34563e-06	1	K01207	0
C00140	N-Acetyl-D-glucosamine	0.0988229	0.0505722	-38.9492	4212323_f__Caulobacteraceae; g__Mycoplana; s__	0	1	K01207	1	K07102
C00140	N-Acetyl-D-glucosamine	0.0988229	0.0505722	-38.9492	4255027_f__Ruminococcaceae; g__Oscillospira; s__	-0.000288868	1	K01207	0
C00140	N-Acetyl-D-glucosamine	0.0988229	0.0505722	-38.9492	426919_f__Aeromonadaceae; g__; s__	-3.53065e-07	2	K01183 K12373	4	K00884 K02803 K02804 K07102
C00140	N-Acetyl-D-glucosamine	0.0988229	0.0505722	-38.9492	428110_f__Hyphomicrobiaceae; g__Hyphomicrobium; s__	-5.01559e-06	1	K01207	1	K07102
C00140	N-Acetyl-D-glucosamine	0.0988229	0.0505722	-38.9492	4300914_f__Pseudomonadaceae; g__Pseudomonas; s__stutzeri	0	1	K01207	1	K07102
C00140	N-Acetyl-D-glucosamine	0.0988229	0.0505722	-38.9492	4301368_f__Enterobacteriaceae; g__Klebsiella; s__	0	2	K01183 K01207	2	K00884 K02804
C00140	N-Acetyl-D-glucosamine	0.0988229	0.0505722	-38.9492	4303191_f__; g__; s__	-6.05535e-06	1	K01207	1	K07102
C00140	N-Acetyl-D-glucosamine	0.0988229	0.0505722	-38.9492	4312327_f__Halomonadaceae; g__Halomonas; s__	0	1	K01207	2	K02804 K07102
C00140	N-Acetyl-D-glucosamine	0.0988229	0.0505722	-38.9492	4314006_f__Lachnospiraceae; g__; s__	7.66883e-06	2	K01183 K01207	1	K02804
C00140	N-Acetyl-D-glucosamine	0.0988229	0.0505722	-38.9492	4322574_f__Comamonadaceae; g__Acidovorax; s__avenae	0	1	K01207	1	K07102
C00140	N-Acetyl-D-glucosamine	0.0988229	0.0505722	-38.9492	4327769_f__Microbacteriaceae; g__Leucobacter; s__	0	NA	NA	NA	NA
C00140	N-Acetyl-D-glucosamine	0.0988229	0.0505722	-38.9492	4333705_f__Moraxellaceae; g__Acinetobacter; s__johnsonii	0	1	K01207	1	K07102
C00140	N-Acetyl-D-glucosamine	0.0988229	0.0505722	-38.9492	433422_f__Ruminococcaceae; g__Oscillospira; s__	-0.000129866	1	K01207	0
C00140	N-Acetyl-D-glucosamine	0.0988229	0.0505722	-38.9492	4336513_f__Nocardioidaceae; g__Aeromicrobium; s__	8.66522e-05	1	K01207	0
C00140	N-Acetyl-D-glucosamine	0.0988229	0.0505722	-38.9492	4336568_f__Sphingomonadaceae; g__Sphingobium; s__	0	1	K01207	1	K07102
C00140	N-Acetyl-D-glucosamine	0.0988229	0.0505722	-38.9492	4336943_f__Rikenellaceae; g__; s__	0.000430661	2	K01207 K12373	0
C00140	N-Acetyl-D-glucosamine	0.0988229	0.0505722	-38.9492	4336947_f__Desulfovibrionaceae; g__; s__	-0.00011932	1	K01207	0
C00140	N-Acetyl-D-glucosamine	0.0988229	0.0505722	-38.9492	4339015_f__Helicobacteraceae; g__Helicobacter; s__	0	NA	NA	NA	NA
C00140	N-Acetyl-D-glucosamine	0.0988229	0.0505722	-38.9492	4342760_f__; g__; s__	2.2242e-05	1	K01207	0
C00140	N-Acetyl-D-glucosamine	0.0988229	0.0505722	-38.9492	4344343_f__Streptococcaceae; g__Streptococcus; s__	0	NA	NA	NA	NA
C00140	N-Acetyl-D-glucosamine	0.0988229	0.0505722	-38.9492	4352158_f__Comamonadaceae; g__Delftia; s__	0	1	K01207	1	K07102
C00140	N-Acetyl-D-glucosamine	0.0988229	0.0505722	-38.9492	4363419_f__Rhodospirillaceae; g__Novispirillum; s__	0	1	K01207	1	K07102
C00140	N-Acetyl-D-glucosamine	0.0988229	0.0505722	-38.9492	4366751_f__Lachnospiraceae; g__; s__	0	1	K01207	1	K02804
C00140	N-Acetyl-D-glucosamine	0.0988229	0.0505722	-38.9492	437137_f__Alcaligenaceae; g__Sutterella; s__	0	1	K01207	1	K07102
C00140	N-Acetyl-D-glucosamine	0.0988229	0.0505722	-38.9492	4374046_f__Coriobacteriaceae; g__; s__	0	NA	NA	NA	NA
C00140	N-Acetyl-D-glucosamine	0.0988229	0.0505722	-38.9492	4379396_f__Hyphomicrobiaceae; g__; s__	-1.63502e-07	1	K01207	1	K07102
C00140	N-Acetyl-D-glucosamine	0.0988229	0.0505722	-38.9492	4379686_f__Lachnospiraceae; g__; s__	0	1	K01207	1	K02804
C00140	N-Acetyl-D-glucosamine	0.0988229	0.0505722	-38.9492	4379961_f__Erysipelotrichaceae; g__Allobaculum; s__	0	NA	NA	NA	NA
C00140	N-Acetyl-D-glucosamine	0.0988229	0.0505722	-38.9492	4380351_f__; g__; s__	-1.00085e-05	3	K01183 K01207 K12373	2	K02803 K02804
C00140	N-Acetyl-D-glucosamine	0.0988229	0.0505722	-38.9492	4385806_f__Comamonadaceae; g__; s__	0	1	K01207	1	K07102
C00140	N-Acetyl-D-glucosamine	0.0988229	0.0505722	-38.9492	4387759_f__Moraxellaceae; g__Perlucidibaca; s__	0	1	K01207	1	K07102
C00140	N-Acetyl-D-glucosamine	0.0988229	0.0505722	-38.9492	4399110_f__Ruminococcaceae; g__; s__	-1.46667e-06	1	K01207	0
C00140	N-Acetyl-D-glucosamine	0.0988229	0.0505722	-38.9492	4402358_f__Bacillaceae; g__Bacillus; s__	0	1	K01207	1	K02804
C00140	N-Acetyl-D-glucosamine	0.0988229	0.0505722	-38.9492	4407703_f__Erysipelotrichaceae; g__Coprobacillus; s__	2.22069e-06	2	K01207 K12373	1	K02804
C00140	N-Acetyl-D-glucosamine	0.0988229	0.0505722	-38.9492	4412718_f__Erythrobacteraceae; g__Erythrobacter; s__	0	1	K01207	1	K07102
C00140	N-Acetyl-D-glucosamine	0.0988229	0.0505722	-38.9492	4413642_f__Rhodospirillaceae; g__; s__	0	1	K01207	1	K07102
C00140	N-Acetyl-D-glucosamine	0.0988229	0.0505722	-38.9492	4426300_f__Bifidobacteriaceae; g__Bifidobacterium; s__	-0.000399137	1	K01207	0
C00140	N-Acetyl-D-glucosamine	0.0988229	0.0505722	-38.9492	4426641_f__Erysipelotrichaceae; g__Allobaculum; s__	0	NA	NA	NA	NA
C00140	N-Acetyl-D-glucosamine	0.0988229	0.0505722	-38.9492	4430954_f__Nocardiaceae; g__Rhodococcus; s__	0	1	K01207	2	K02803 K02804
C00140	N-Acetyl-D-glucosamine	0.0988229	0.0505722	-38.9492	4432234_f__Ruminococcaceae; g__; s__	1.03137e-06	1	K01183	0
C00140	N-Acetyl-D-glucosamine	0.0988229	0.0505722	-38.9492	4432841_f__; g__; s__	0	NA	NA	NA	NA
C00140	N-Acetyl-D-glucosamine	0.0988229	0.0505722	-38.9492	4443094_f__; g__; s__	1.66442e-05	1	K01207	0
C00140	N-Acetyl-D-glucosamine	0.0988229	0.0505722	-38.9492	4443755_f__Chitinophagaceae; g__Sediminibacterium; s__	2.99305e-05	2	K01183 K12373	0
C00140	N-Acetyl-D-glucosamine	0.0988229	0.0505722	-38.9492	44449_f__Moraxellaceae; g__Acinetobacter; s__	0	1	K01207	1	K07102
C00140	N-Acetyl-D-glucosamine	0.0988229	0.0505722	-38.9492	4449519_f__Rikenellaceae; g__; s__	-5.4565e-06	1	K12373	0
C00140	N-Acetyl-D-glucosamine	0.0988229	0.0505722	-38.9492	4453255_f__Turicibacteraceae; g__Turicibacter; s__	-3.8363e-06	1	K01207	0
C00140	N-Acetyl-D-glucosamine	0.0988229	0.0505722	-38.9492	4457872_f__Bacteroidaceae; g__Bacteroides; s__	0.000633695	1	K12373	0
C00140	N-Acetyl-D-glucosamine	0.0988229	0.0505722	-38.9492	4465357_f__Rhizobiaceae; g__Agrobacterium; s__	0	2	K01207 K12373	1	K07102
C00140	N-Acetyl-D-glucosamine	0.0988229	0.0505722	-38.9492	4469091_f__; g__; s__	9.6999e-07	2	K01183 K01207	1	K07102
C00140	N-Acetyl-D-glucosamine	0.0988229	0.0505722	-38.9492	447099_f__Flavobacteriaceae; g__Flavobacterium; s__	-2.67081e-06	1	K12373	0
C00140	N-Acetyl-D-glucosamine	0.0988229	0.0505722	-38.9492	4472675_f__Oxalobacteraceae; g__; s__	-0.000405792	2	K01183 K01207	2	K00884 K07102
C00140	N-Acetyl-D-glucosamine	0.0988229	0.0505722	-38.9492	4480176_f__; g__; s__	0.000439098	1	K01207	0
C00140	N-Acetyl-D-glucosamine	0.0988229	0.0505722	-38.9492	4480189_f__Lactobacillaceae; g__Lactobacillus; s__zeae	-9.87808e-05	1	K12373	0
C00140	N-Acetyl-D-glucosamine	0.0988229	0.0505722	-38.9492	4481506_f__S24-7; g__; s__	0.00654949	1	K12373	0
C00140	N-Acetyl-D-glucosamine	0.0988229	0.0505722	-38.9492	4481624_f__Clostridiaceae; g__; s__	6.62637e-06	3	K01183 K01207 K12373	1	K02804
C00140	N-Acetyl-D-glucosamine	0.0988229	0.0505722	-38.9492	4482944_f__Leuconostocaceae; g__Leuconostoc; s__	0	NA	NA	NA	NA
C00140	N-Acetyl-D-glucosamine	0.0988229	0.0505722	-38.9492	4483963_f__Bacteroidaceae; g__Bacteroides; s__	3.31906e-06	2	K01183 K12373	0
C00140	N-Acetyl-D-glucosamine	0.0988229	0.0505722	-38.9492	456006_f__Clostridiaceae; g__; s__	-8.96034e-06	1	K01207	0
C00140	N-Acetyl-D-glucosamine	0.0988229	0.0505722	-38.9492	465660_f__Clostridiaceae; g__; s__	0.000467938	1	K01207	0
C00140	N-Acetyl-D-glucosamine	0.0988229	0.0505722	-38.9492	470759_f__Oxalobacteraceae; g__Oxalobacter; s__formigenes	0	1	K01207	1	K07102
C00140	N-Acetyl-D-glucosamine	0.0988229	0.0505722	-38.9492	4762_f__Beijerinckiaceae; g__; s__	0	1	K01207	1	K07102
C00140	N-Acetyl-D-glucosamine	0.0988229	0.0505722	-38.9492	486265_f__Cytophagaceae; g__Flectobacillus; s__	-4.13848e-05	2	K01183 K12373	0
C00140	N-Acetyl-D-glucosamine	0.0988229	0.0505722	-38.9492	508855_f__Koribacteraceae; g__; s__	-5.85504e-05	3	K01183 K01207 K12373	0
C00140	N-Acetyl-D-glucosamine	0.0988229	0.0505722	-38.9492	509416_f__; g__; s__	5.30431e-05	1	K01207	0
C00140	N-Acetyl-D-glucosamine	0.0988229	0.0505722	-38.9492	509989_f__Bacteroidaceae; g__; s__	6.61979e-05	1	K12373	0
C00140	N-Acetyl-D-glucosamine	0.0988229	0.0505722	-38.9492	514247_f__Rhodobacteraceae; g__Rhodobacter; s__	0	1	K01207	2	K00884 K07102
C00140	N-Acetyl-D-glucosamine	0.0988229	0.0505722	-38.9492	524543_f__Yaniellaceae; g__Yaniella; s__	0	NA	NA	NA	NA
C00140	N-Acetyl-D-glucosamine	0.0988229	0.0505722	-38.9492	531837_f__Staphylococcaceae; g__Jeotgalicoccus; s__psychrophilus	0	2	K01207 K12373	1	K02804
C00140	N-Acetyl-D-glucosamine	0.0988229	0.0505722	-38.9492	531912_f__Phyllobacteriaceae; g__Mesorhizobium; s__	8.0089e-06	1	K01207	2	K00884 K07102
C00140	N-Acetyl-D-glucosamine	0.0988229	0.0505722	-38.9492	537224_f__; g__; s__	-5.0941e-06	3	K01183 K01207 K12373	0
C00140	N-Acetyl-D-glucosamine	0.0988229	0.0505722	-38.9492	537684_f__Lactobacillaceae; g__Lactobacillus; s__	-4.25645e-06	2	K01183 K12373	0
C00140	N-Acetyl-D-glucosamine	0.0988229	0.0505722	-38.9492	538771_f__Oxalobacteraceae; g__Janthinobacterium; s__	-6.13453e-06	2	K01183 K01207	2	K00884 K07102
C00140	N-Acetyl-D-glucosamine	0.0988229	0.0505722	-38.9492	539126_f__Bacteroidaceae; g__Bacteroides; s__	7.44755e-05	2	K01183 K12373	0
C00140	N-Acetyl-D-glucosamine	0.0988229	0.0505722	-38.9492	539787_f__; g__; s__	0	2	K01183 K12373	1	K02804
C00140	N-Acetyl-D-glucosamine	0.0988229	0.0505722	-38.9492	543044_f__; g__; s__	0	1	K01207	1	K07102
C00140	N-Acetyl-D-glucosamine	0.0988229	0.0505722	-38.9492	545515_f__; g__; s__	-1.07973e-05	1	K01207	2	K00884 K07102
C00140	N-Acetyl-D-glucosamine	0.0988229	0.0505722	-38.9492	550644_f__Oxalobacteraceae; g__Ralstonia; s__	-4.40918e-06	1	K01207	1	K07102
C00140	N-Acetyl-D-glucosamine	0.0988229	0.0505722	-38.9492	550802_f__Lachnospiraceae; g__[Ruminococcus]; s__	0	1	K12373	1	K02804
C00140	N-Acetyl-D-glucosamine	0.0988229	0.0505722	-38.9492	553611_f__Bifidobacteriaceae; g__Bifidobacterium; s__	0	NA	NA	NA	NA
C00140	N-Acetyl-D-glucosamine	0.0988229	0.0505722	-38.9492	554250_f__Bacteroidaceae; g__; s__	2.0359e-05	1	K12373	0
C00140	N-Acetyl-D-glucosamine	0.0988229	0.0505722	-38.9492	557925_f__Sanguibacteraceae; g__Sanguibacter; s__	-2.07442e-05	2	K01207 K12373	1	K02803
C00140	N-Acetyl-D-glucosamine	0.0988229	0.0505722	-38.9492	561140_f__Lachnospiraceae; g__; s__	0	1	K01207	1	K02804
C00140	N-Acetyl-D-glucosamine	0.0988229	0.0505722	-38.9492	561341_f__Caulobacteraceae; g__Phenylobacterium; s__	0	2	K01207 K12373	2	K02804 K07102
C00140	N-Acetyl-D-glucosamine	0.0988229	0.0505722	-38.9492	564483_f__Corynebacteriaceae; g__Corynebacterium; s__	3.98625e-05	1	K01207	0
C00140	N-Acetyl-D-glucosamine	0.0988229	0.0505722	-38.9492	566207_f__Hyphomicrobiaceae; g__Rhodoplanes; s__	-3.94163e-05	1	K01207	1	K07102
C00140	N-Acetyl-D-glucosamine	0.0988229	0.0505722	-38.9492	568324_f__Caulobacteraceae; g__Brevundimonas; s__diminuta	0	1	K01207	1	K07102
C00140	N-Acetyl-D-glucosamine	0.0988229	0.0505722	-38.9492	569142_f__Microthrixaceae; g__; s__	2.75991e-08	2	K01183 K01207	0
C00140	N-Acetyl-D-glucosamine	0.0988229	0.0505722	-38.9492	570301_f__Oxalobacteraceae; g__Polynucleobacter; s__cosmopolitanus	0	1	K01207	1	K07102
C00140	N-Acetyl-D-glucosamine	0.0988229	0.0505722	-38.9492	572334_f__Rhodocyclaceae; g__Dechloromonas; s__	0	1	K01207	1	K07102
C00140	N-Acetyl-D-glucosamine	0.0988229	0.0505722	-38.9492	582722_f__Streptococcaceae; g__Streptococcus; s__	3.91556e-05	2	K01207 K12373	0
C00140	N-Acetyl-D-glucosamine	0.0988229	0.0505722	-38.9492	584925_f__Pseudomonadaceae; g__Pseudomonas; s__	0	2	K01183 K01207	2	K02804 K07102
C00140	N-Acetyl-D-glucosamine	0.0988229	0.0505722	-38.9492	590982_f__Enterococcaceae; g__Enterococcus; s__	0	2	K01207 K12373	1	K02804
C00140	N-Acetyl-D-glucosamine	0.0988229	0.0505722	-38.9492	591177_f__Alcaligenaceae; g__Achromobacter; s__	0	1	K01207	1	K07102
C00140	N-Acetyl-D-glucosamine	0.0988229	0.0505722	-38.9492	594375_f__Veillonellaceae; g__Phascolarctobacterium; s__	0	NA	NA	NA	NA
C00140	N-Acetyl-D-glucosamine	0.0988229	0.0505722	-38.9492	606927_f__Peptostreptococcaceae; g__[Clostridium]; s__difficile	-6.4175e-05	0		1	K02804
C00140	N-Acetyl-D-glucosamine	0.0988229	0.0505722	-38.9492	609472_f__Xanthomonadaceae; g__Stenotrophomonas; s__acidaminiphila	0	3	K01183 K01207 K12373	1	K07102
C00140	N-Acetyl-D-glucosamine	0.0988229	0.0505722	-38.9492	617506_f__; g__; s__	0	2	K01183 K12373	1	K02804
C00140	N-Acetyl-D-glucosamine	0.0988229	0.0505722	-38.9492	621700_f__; g__; s__	-9.8133e-06	1	K01207	0
C00140	N-Acetyl-D-glucosamine	0.0988229	0.0505722	-38.9492	624023_f__; g__; s__	4.29185e-05	1	K01207	0
C00140	N-Acetyl-D-glucosamine	0.0988229	0.0505722	-38.9492	629404_f__Comamonadaceae; g__Comamonas; s__	0	1	K01207	1	K07102
C00140	N-Acetyl-D-glucosamine	0.0988229	0.0505722	-38.9492	62969_f__; g__; s__	0	NA	NA	NA	NA
C00140	N-Acetyl-D-glucosamine	0.0988229	0.0505722	-38.9492	631564_f__; g__; s__	0	2	K01183 K12373	1	K02804
C00140	N-Acetyl-D-glucosamine	0.0988229	0.0505722	-38.9492	634900_f__Lactobacillaceae; g__Lactobacillus; s__	0	NA	NA	NA	NA
C00140	N-Acetyl-D-glucosamine	0.0988229	0.0505722	-38.9492	641490_f__Enterococcaceae; g__Enterococcus; s__	0	2	K01207 K12373	1	K02804
C00140	N-Acetyl-D-glucosamine	0.0988229	0.0505722	-38.9492	641654_f__; g__; s__	0	2	K01183 K12373	1	K02804
C00140	N-Acetyl-D-glucosamine	0.0988229	0.0505722	-38.9492	647799_f__Planococcaceae; g__Sporosarcina; s__	0	1	K01207	1	K02804
C00140	N-Acetyl-D-glucosamine	0.0988229	0.0505722	-38.9492	661055_f__; g__; s__	1.22881e-06	1	K01207	0
C00140	N-Acetyl-D-glucosamine	0.0988229	0.0505722	-38.9492	662974_f__Bifidobacteriaceae; g__; s__	0	NA	NA	NA	NA
C00140	N-Acetyl-D-glucosamine	0.0988229	0.0505722	-38.9492	665703_f__; g__; s__	2.00137e-06	1	K01207	0
C00140	N-Acetyl-D-glucosamine	0.0988229	0.0505722	-38.9492	671937_f__Cytophagaceae; g__Runella; s__	-2.52861e-07	2	K01183 K12373	0
C00140	N-Acetyl-D-glucosamine	0.0988229	0.0505722	-38.9492	679044_f__; g__; s__	3.67629e-05	1	K01207	0
C00140	N-Acetyl-D-glucosamine	0.0988229	0.0505722	-38.9492	680533_f__S24-7; g__; s__	0.00279165	1	K12373	0
C00140	N-Acetyl-D-glucosamine	0.0988229	0.0505722	-38.9492	681360_f__; g__; s__	6.26786e-06	1	K01207	0
C00140	N-Acetyl-D-glucosamine	0.0988229	0.0505722	-38.9492	681419_f__Ruminococcaceae; g__; s__	-9.67929e-07	1	K01183	0
C00140	N-Acetyl-D-glucosamine	0.0988229	0.0505722	-38.9492	683621_f__Clostridiaceae; g__; s__	-1.04336e-06	1	K01207	0
C00140	N-Acetyl-D-glucosamine	0.0988229	0.0505722	-38.9492	685652_f__Clostridiaceae; g__Clostridium; s__	0	2	K01183 K01207	1	K02804
C00140	N-Acetyl-D-glucosamine	0.0988229	0.0505722	-38.9492	702336_f__; g__; s__	0	2	K01183 K12373	1	K02804
C00140	N-Acetyl-D-glucosamine	0.0988229	0.0505722	-38.9492	727945_f__Eubacteriaceae; g__Anaerofustis; s__	0	NA	NA	NA	NA
C00140	N-Acetyl-D-glucosamine	0.0988229	0.0505722	-38.9492	732128_f__; g__; s__	6.94943e-06	1	K01207	0
C00140	N-Acetyl-D-glucosamine	0.0988229	0.0505722	-38.9492	745390_f__; g__; s__	0	2	K01183 K12373	1	K02804
C00140	N-Acetyl-D-glucosamine	0.0988229	0.0505722	-38.9492	749329_f__Lactobacillaceae; g__Lactobacillus; s__	-2.24938e-06	1	K01207	0
C00140	N-Acetyl-D-glucosamine	0.0988229	0.0505722	-38.9492	753583_f__Acetobacteraceae; g__; s__	0	1	K01207	1	K07102
C00140	N-Acetyl-D-glucosamine	0.0988229	0.0505722	-38.9492	761476_f__Erysipelotrichaceae; g__Anaerorhabdus; s__furcosa	5.01902e-06	2	K01207 K12373	0
C00140	N-Acetyl-D-glucosamine	0.0988229	0.0505722	-38.9492	764589_f__; g__; s__	0	1	K01207	1	K07102
C00140	N-Acetyl-D-glucosamine	0.0988229	0.0505722	-38.9492	786207_f__Hyphomonadaceae; g__; s__	2.20445e-06	1	K01207	1	K07102
C00140	N-Acetyl-D-glucosamine	0.0988229	0.0505722	-38.9492	801260_f__S24-7; g__; s__	3.84993e-05	1	K12373	0
C00140	N-Acetyl-D-glucosamine	0.0988229	0.0505722	-38.9492	804624_f__Peptostreptococcaceae; g__Peptostreptococcus; s__	0	NA	NA	NA	NA
C00140	N-Acetyl-D-glucosamine	0.0988229	0.0505722	-38.9492	806945_f__Phyllobacteriaceae; g__; s__	0	2	K01207 K12373	2	K00884 K07102
C00140	N-Acetyl-D-glucosamine	0.0988229	0.0505722	-38.9492	813238_f__Shewanellaceae; g__Shewanella; s__	6.67771e-07	3	K01183 K01207 K12373	1	K07102
C00140	N-Acetyl-D-glucosamine	0.0988229	0.0505722	-38.9492	816995_f__Comamonadaceae; g__; s__	0	1	K01207	1	K07102
C00140	N-Acetyl-D-glucosamine	0.0988229	0.0505722	-38.9492	817507_f__Brucellaceae; g__Pseudochrobactrum; s__	1.75496e-06	1	K01207	2	K00884 K07102
C00140	N-Acetyl-D-glucosamine	0.0988229	0.0505722	-38.9492	823572_f__Sphingomonadaceae; g__Kaistobacter; s__	0	2	K01207 K12373	1	K07102
C00140	N-Acetyl-D-glucosamine	0.0988229	0.0505722	-38.9492	825939_f__; g__; s__	4.40475e-06	1	K01207	0
C00140	N-Acetyl-D-glucosamine	0.0988229	0.0505722	-38.9492	826302_f__Lachnospiraceae; g__Coprococcus; s__	0	1	K01207	1	K02804
C00140	N-Acetyl-D-glucosamine	0.0988229	0.0505722	-38.9492	828435_f__Erysipelotrichaceae; g__; s__	0	NA	NA	NA	NA
C00140	N-Acetyl-D-glucosamine	0.0988229	0.0505722	-38.9492	830014_f__; g__; s__	-1.62378e-07	1	K01207	0
C00140	N-Acetyl-D-glucosamine	0.0988229	0.0505722	-38.9492	831301_f__Erysipelotrichaceae; g__; s__	0.000243144	2	K01207 K12373	0
C00140	N-Acetyl-D-glucosamine	0.0988229	0.0505722	-38.9492	831438_f__Rhodospirillaceae; g__; s__	0	1	K01207	1	K07102
C00140	N-Acetyl-D-glucosamine	0.0988229	0.0505722	-38.9492	831922_f__; g__; s__	3.03102e-06	1	K01207	0
C00140	N-Acetyl-D-glucosamine	0.0988229	0.0505722	-38.9492	832255_f__S24-7; g__; s__	0.000736016	1	K12373	0
C00140	N-Acetyl-D-glucosamine	0.0988229	0.0505722	-38.9492	832799_f__; g__; s__	1.09073e-05	1	K01207	0
C00140	N-Acetyl-D-glucosamine	0.0988229	0.0505722	-38.9492	833307_f__Bradyrhizobiaceae; g__Balneimonas; s__	0	1	K01207	1	K07102
C00140	N-Acetyl-D-glucosamine	0.0988229	0.0505722	-38.9492	833331_f__Ruminococcaceae; g__; s__	-5.56254e-06	1	K01207	0
C00140	N-Acetyl-D-glucosamine	0.0988229	0.0505722	-38.9492	833767_f__Clostridiaceae; g__; s__	1.51486e-05	1	K01207	0
C00140	N-Acetyl-D-glucosamine	0.0988229	0.0505722	-38.9492	8344_f__Moraxellaceae; g__Acinetobacter; s__guillouiae	0	1	K01207	1	K07102
C00140	N-Acetyl-D-glucosamine	0.0988229	0.0505722	-38.9492	834829_f__Fusobacteriaceae; g__Cetobacterium; s__somerae	0	NA	NA	NA	NA
C00140	N-Acetyl-D-glucosamine	0.0988229	0.0505722	-38.9492	837859_f__Ruminococcaceae; g__; s__	0	NA	NA	NA	NA
C00140	N-Acetyl-D-glucosamine	0.0988229	0.0505722	-38.9492	838112_f__Ruminococcaceae; g__; s__	-1.40942e-06	1	K01207	0
C00140	N-Acetyl-D-glucosamine	0.0988229	0.0505722	-38.9492	839200_f__Lachnospiraceae; g__Dorea; s__	0	1	K12373	1	K02804
C00140	N-Acetyl-D-glucosamine	0.0988229	0.0505722	-38.9492	83993_f__Flavobacteriaceae; g__Flavobacterium; s__	9.13562e-07	1	K12373	0
C00140	N-Acetyl-D-glucosamine	0.0988229	0.0505722	-38.9492	846392_f__Alcaligenaceae; g__Sutterella; s__	0	1	K01207	1	K07102
C00140	N-Acetyl-D-glucosamine	0.0988229	0.0505722	-38.9492	851640_f__Leuconostocaceae; g__Weissella; s__paramesenteroides	-1.42513e-05	1	K01183	0
C00140	N-Acetyl-D-glucosamine	0.0988229	0.0505722	-38.9492	855538_f__Propionibacteriaceae; g__Propionibacterium; s__acnes	-7.10633e-05	2	K01207 K12373	3	K02802 K02803 K02804
C00140	N-Acetyl-D-glucosamine	0.0988229	0.0505722	-38.9492	855943_f__Clostridiaceae; g__Clostridium; s__butyricum	7.45858e-07	0		1	K02804
C00140	N-Acetyl-D-glucosamine	0.0988229	0.0505722	-38.9492	863942_f__; g__; s__	0	1	K01207	1	K07102
C00140	N-Acetyl-D-glucosamine	0.0988229	0.0505722	-38.9492	878298_f__Sphingobacteriaceae; g__Pedobacter; s__	-1.02322e-08	1	K12373	0
C00140	N-Acetyl-D-glucosamine	0.0988229	0.0505722	-38.9492	90210_f__; g__; s__	0	NA	NA	NA	NA
C00140	N-Acetyl-D-glucosamine	0.0988229	0.0505722	-38.9492	911888_f__Moraxellaceae; g__Acinetobacter; s__schindleri	0	1	K01207	1	K07102
C00140	N-Acetyl-D-glucosamine	0.0988229	0.0505722	-38.9492	929038_f__Aerococcaceae; g__Facklamia; s__	2.93876e-06	0		1	K02804
C00140	N-Acetyl-D-glucosamine	0.0988229	0.0505722	-38.9492	929275_f__Streptococcaceae; g__Lactococcus; s__	-1.22779e-05	2	K01183 K01207	0
C00140	N-Acetyl-D-glucosamine	0.0988229	0.0505722	-38.9492	948267_f__Sphingomonadaceae; g__Sphingomonas; s__	0	2	K01207 K12373	1	K07102
C00140	N-Acetyl-D-glucosamine	0.0988229	0.0505722	-38.9492	963920_f__Corynebacteriaceae; g__Corynebacterium; s__	2.33408e-05	1	K01207	0
C00140	N-Acetyl-D-glucosamine	0.0988229	0.0505722	-38.9492	973449_f__Streptococcaceae; g__; s__	0	1	K12373	1	K02804
C00140	N-Acetyl-D-glucosamine	0.0988229	0.0505722	-38.9492	985499_f__Moraxellaceae; g__Enhydrobacter; s__	0	1	K01207	1	K07102
C00140	N-Acetyl-D-glucosamine	0.0988229	0.0505722	-38.9492	987428_f__Rhodobacteraceae; g__Rhodobacter; s__	0	1	K01207	2	K00884 K07102
C00140	N-Acetyl-D-glucosamine	0.0988229	0.0505722	-38.9492	998723_f__Bacillaceae; g__Bacillus; s__	1.42037e-05	2	K01183 K01207	0
C00140	N-Acetyl-D-glucosamine	0.0988229	0.0505722	-38.9492	Rare/Low-abundance	0.00265366	NA	NA	NA	NA
C00178	Thymine	0.108743	0.0507253	-843.428	1010491_f__Enterobacteriaceae; g__Erwinia; s__	1.76842e-05	2	K00758 K01485	0
C00178	Thymine	0.108743	0.0507253	-843.428	1015143_f__Gemellaceae; g__; s__	2.01392e-05	1	K00756	0
C00178	Thymine	0.108743	0.0507253	-843.428	101904_f__[Weeksellaceae]; g__Chryseobacterium; s__	0	NA	NA	NA	NA
C00178	Thymine	0.108743	0.0507253	-843.428	1021308_f__Nocardiaceae; g__Rhodococcus; s__fascians	9.84142e-06	2	K00758 K01485	0
C00178	Thymine	0.108743	0.0507253	-843.428	1024237_f__Streptococcaceae; g__Streptococcus; s__	9.97315e-05	1	K00756	0
C00178	Thymine	0.108743	0.0507253	-843.428	1024743_f__Sphingomonadaceae; g__Sphingomonas; s__	0	NA	NA	NA	NA
C00178	Thymine	0.108743	0.0507253	-843.428	103093_f__; g__; s__	0	NA	NA	NA	NA
C00178	Thymine	0.108743	0.0507253	-843.428	1032259_f__Staphylococcaceae; g__Staphylococcus; s__epidermidis	0.000172358	1	K00756	0
C00178	Thymine	0.108743	0.0507253	-843.428	1035792_f__Hyphomicrobiaceae; g__Devosia; s__	3.78571e-05	2	K00758 K01485	0
C00178	Thymine	0.108743	0.0507253	-843.428	103580_f__; g__; s__	0	NA	NA	NA	NA
C00178	Thymine	0.108743	0.0507253	-843.428	1044933_f__Hyphomicrobiaceae; g__Rhodoplanes; s__	1.19729e-05	2	K00758 K01485	0
C00178	Thymine	0.108743	0.0507253	-843.428	1068936_f__; g__; s__	-4.71889e-06	1	K00758	0
C00178	Thymine	0.108743	0.0507253	-843.428	1074980_f__Alteromonadaceae; g__Cellvibrio; s__	4.26173e-05	1	K01485	0
C00178	Thymine	0.108743	0.0507253	-843.428	1081725_f__Comamonadaceae; g__; s__	2.5387e-05	2	K00758 K01485	0
C00178	Thymine	0.108743	0.0507253	-843.428	108436_f__Methylophilaceae; g__Methylotenera; s__mobilis	0	NA	NA	NA	NA
C00178	Thymine	0.108743	0.0507253	-843.428	1091053_f__Intrasporangiaceae; g__Janibacter; s__	0.0001908	1	K00758	0
C00178	Thymine	0.108743	0.0507253	-843.428	1102876_f__Micrococcaceae; g__Rothia; s__mucilaginosa	0	NA	NA	NA	NA
C00178	Thymine	0.108743	0.0507253	-843.428	1104340_f__Hyphomicrobiaceae; g__Devosia; s__	5.97375e-05	2	K00758 K01485	0
C00178	Thymine	0.108743	0.0507253	-843.428	1105454_f__Ruminococcaceae; g__; s__	4.24904e-05	1	K00756	0
C00178	Thymine	0.108743	0.0507253	-843.428	1105945_f__S24-7; g__; s__	0	NA	NA	NA	NA
C00178	Thymine	0.108743	0.0507253	-843.428	1107573_f__Ruminococcaceae; g__; s__	-2.74041e-05	2	K00756 K01485	0
C00178	Thymine	0.108743	0.0507253	-843.428	1107652_f__Rikenellaceae; g__; s__	0	NA	NA	NA	NA
C00178	Thymine	0.108743	0.0507253	-843.428	1107666_f__Ruminococcaceae; g__; s__	1.51993e-06	2	K00756 K01485	0
C00178	Thymine	0.108743	0.0507253	-843.428	1109511_f__Porphyromonadaceae; g__Parabacteroides; s__	0	NA	NA	NA	NA
C00178	Thymine	0.108743	0.0507253	-843.428	1109710_f__Dermabacteraceae; g__Brachybacterium; s__	7.31324e-05	1	K00758	0
C00178	Thymine	0.108743	0.0507253	-843.428	1110381_f__Aerococcaceae; g__; s__	5.43513e-05	1	K00756	0
C00178	Thymine	0.108743	0.0507253	-843.428	1112425_f__Christensenellaceae; g__; s__	-4.53131e-05	1	K00756	0
C00178	Thymine	0.108743	0.0507253	-843.428	1113282_f__; g__; s__	-4.53049e-05	1	K00756	0
C00178	Thymine	0.108743	0.0507253	-843.428	1114520_f__Aeromonadaceae; g__; s__	3.61724e-05	1	K00758	0
C00178	Thymine	0.108743	0.0507253	-843.428	1118028_f__Chitinophagaceae; g__Sediminibacterium; s__	0	NA	NA	NA	NA
C00178	Thymine	0.108743	0.0507253	-843.428	1119505_f__Sphingomonadaceae; g__; s__	-5.94613e-06	1	K00758	0
C00178	Thymine	0.108743	0.0507253	-843.428	1127483_f__Methylobacteriaceae; g__Methylobacterium; s__komagatae	-1.08979e-05	1	K00758	0
C00178	Thymine	0.108743	0.0507253	-843.428	1131597_f__Neisseriaceae; g__Elbe; s__Iso18	0	NA	NA	NA	NA
C00178	Thymine	0.108743	0.0507253	-843.428	1133686_f__Fusobacteriaceae; g__u114; s__	-6.46361e-05	1	K00756	0
C00178	Thymine	0.108743	0.0507253	-843.428	1134405_f__Microbacteriaceae; g__Microbacterium; s__maritypicum	3.56549e-05	2	K00758 K01485	0
C00178	Thymine	0.108743	0.0507253	-843.428	1136443_f__Deferribacteraceae; g__Mucispirillum; s__schaedleri	0	NA	NA	NA	NA
C00178	Thymine	0.108743	0.0507253	-843.428	1140416_f__Deinococcaceae; g__Deinococcus; s__	5.48673e-06	1	K00756	0
C00178	Thymine	0.108743	0.0507253	-843.428	1140915_f__Micrococcaceae; g__Micrococcus; s__luteus	0.000447608	2	K00758 K01485	0
C00178	Thymine	0.108743	0.0507253	-843.428	1142160_f__Hyphomicrobiaceae; g__Hyphomicrobium; s__zavarzinii	0	NA	NA	NA	NA
C00178	Thymine	0.108743	0.0507253	-843.428	1147415_f__Lactobacillaceae; g__Lactobacillus; s__	0	NA	NA	NA	NA
C00178	Thymine	0.108743	0.0507253	-843.428	120040_f__Lachnospiraceae; g__; s__	0	NA	NA	NA	NA
C00178	Thymine	0.108743	0.0507253	-843.428	128232_f__Lactobacillaceae; g__Lactobacillus; s__	0	NA	NA	NA	NA
C00178	Thymine	0.108743	0.0507253	-843.428	130699_f__; g__; s__	0.000803529	1	K01485	0
C00178	Thymine	0.108743	0.0507253	-843.428	135891_f__Corynebacteriaceae; g__Corynebacterium; s__	0.000114508	1	K01485	0
C00178	Thymine	0.108743	0.0507253	-843.428	135952_f__Erysipelotrichaceae; g__Allobaculum; s__	-0.0901597	1	K01485	0
C00178	Thymine	0.108743	0.0507253	-843.428	136931_f__Rhodospirillaceae; g__; s__	3.53767e-06	2	K00758 K01485	0
C00178	Thymine	0.108743	0.0507253	-843.428	14094_f__Lachnospiraceae; g__; s__	0	NA	NA	NA	NA
C00178	Thymine	0.108743	0.0507253	-843.428	142448_f__Lactobacillaceae; g__Lactobacillus; s__	0.000417803	1	K01485	0
C00178	Thymine	0.108743	0.0507253	-843.428	144544_f__Rhodobacteraceae; g__Rhodobacter; s__	1.06764e-05	1	K00758	0
C00178	Thymine	0.108743	0.0507253	-843.428	145735_f__; g__; s__	0	NA	NA	NA	NA
C00178	Thymine	0.108743	0.0507253	-843.428	146193_f__Xanthomonadaceae; g__Pseudoxanthomonas; s__indica	1.68137e-05	1	K01485	0
C00178	Thymine	0.108743	0.0507253	-843.428	147805_f__Rhodocyclaceae; g__Methyloversatilis; s__	0	NA	NA	NA	NA
C00178	Thymine	0.108743	0.0507253	-843.428	149955_f__Brevibacteriaceae; g__Brevibacterium; s__	-9.6204e-07	2	K00758 K01485	0
C00178	Thymine	0.108743	0.0507253	-843.428	150762_f__Comamonadaceae; g__Limnohabitans; s__	-6.00264e-06	2	K00758 K01485	0
C00178	Thymine	0.108743	0.0507253	-843.428	1517771_f__; g__; s__	-6.99889e-06	1	K00756	0
C00178	Thymine	0.108743	0.0507253	-843.428	1517779_f__Rikenellaceae; g__; s__	0	NA	NA	NA	NA
C00178	Thymine	0.108743	0.0507253	-843.428	1569568_f__Ruminococcaceae; g__Oscillospira; s__	0	NA	NA	NA	NA
C00178	Thymine	0.108743	0.0507253	-843.428	160115_f__Xanthomonadaceae; g__; s__	-2.69132e-05	2	K00758 K01485	0
C00178	Thymine	0.108743	0.0507253	-843.428	161725_f__Rhizobiaceae; g__Agrobacterium; s__	6.07655e-05	2	K00758 K01485	0
C00178	Thymine	0.108743	0.0507253	-843.428	161771_f__; g__; s__	-8.98248e-05	1	K00756	0
C00178	Thymine	0.108743	0.0507253	-843.428	162898_f__Lachnospiraceae; g__; s__	0	NA	NA	NA	NA
C00178	Thymine	0.108743	0.0507253	-843.428	163036_f__Comamonadaceae; g__Hydrogenophaga; s__	9.54133e-05	2	K00758 K01485	0
C00178	Thymine	0.108743	0.0507253	-843.428	163997_f__; g__; s__	-0.00267549	1	K01485	0
C00178	Thymine	0.108743	0.0507253	-843.428	165098_f__F16; g__; s__	0	NA	NA	NA	NA
C00178	Thymine	0.108743	0.0507253	-843.428	166550_f__; g__; s__	-0.00427836	1	K00756	0
C00178	Thymine	0.108743	0.0507253	-843.428	166664_f__Lachnospiraceae; g__; s__	0	NA	NA	NA	NA
C00178	Thymine	0.108743	0.0507253	-843.428	167420_f__Erysipelotrichaceae; g__; s__	0	NA	NA	NA	NA
C00178	Thymine	0.108743	0.0507253	-843.428	169815_f__Lachnospiraceae; g__; s__	0	NA	NA	NA	NA
C00178	Thymine	0.108743	0.0507253	-843.428	170220_f__Rhodobacteraceae; g__Paracoccus; s__aminovorans	0.000117062	1	K00758	0
C00178	Thymine	0.108743	0.0507253	-843.428	170328_f__Erysipelotrichaceae; g__; s__	0	NA	NA	NA	NA
C00178	Thymine	0.108743	0.0507253	-843.428	170335_f__[Odoribacteraceae]; g__Odoribacter; s__	0	NA	NA	NA	NA
C00178	Thymine	0.108743	0.0507253	-843.428	171752_f__Staphylococcaceae; g__Staphylococcus; s__sciuri	-1.2941e-05	1	K00756	0
C00178	Thymine	0.108743	0.0507253	-843.428	173632_f__[Chromatiaceae]; g__Rheinheimera; s__	3.1987e-05	2	K00758 K01485	0
C00178	Thymine	0.108743	0.0507253	-843.428	1741618_f__; g__; s__	1.63823e-05	2	K00758 K01485	0
C00178	Thymine	0.108743	0.0507253	-843.428	174755_f__Coriobacteriaceae; g__Collinsella; s__aerofaciens	0	NA	NA	NA	NA
C00178	Thymine	0.108743	0.0507253	-843.428	175416_f__; g__; s__	4.20664e-05	1	K01485	0
C00178	Thymine	0.108743	0.0507253	-843.428	175613_f__; g__; s__	-0.000187208	1	K01485	0
C00178	Thymine	0.108743	0.0507253	-843.428	175646_f__S24-7; g__; s__	0	NA	NA	NA	NA
C00178	Thymine	0.108743	0.0507253	-843.428	175696_f__Verrucomicrobiaceae; g__Akkermansia; s__muciniphila	0	NA	NA	NA	NA
C00178	Thymine	0.108743	0.0507253	-843.428	175902_f__Rhodobacteraceae; g__Rubellimicrobium; s__	7.70924e-06	2	K00758 K01485	0
C00178	Thymine	0.108743	0.0507253	-843.428	176039_f__Lachnospiraceae; g__; s__	0	NA	NA	NA	NA
C00178	Thymine	0.108743	0.0507253	-843.428	176868_f__Dehalobacteriaceae; g__Dehalobacterium; s__	-1.30873e-05	1	K00756	0
C00178	Thymine	0.108743	0.0507253	-843.428	177203_f__S24-7; g__; s__	0	NA	NA	NA	NA
C00178	Thymine	0.108743	0.0507253	-843.428	17822_f__; g__; s__	0	NA	NA	NA	NA
C00178	Thymine	0.108743	0.0507253	-843.428	178713_f__Ruminococcaceae; g__; s__	0	NA	NA	NA	NA
C00178	Thymine	0.108743	0.0507253	-843.428	179548_f__S24-7; g__; s__	0	NA	NA	NA	NA
C00178	Thymine	0.108743	0.0507253	-843.428	179575_f__Lachnospiraceae; g__; s__	-8.97026e-06	1	K00756	0
C00178	Thymine	0.108743	0.0507253	-843.428	180300_f__; g__; s__	-7.47701e-05	1	K00756	0
C00178	Thymine	0.108743	0.0507253	-843.428	180465_f__; g__; s__	-7.33673e-05	1	K01485	0
C00178	Thymine	0.108743	0.0507253	-843.428	181368_f__Lachnospiraceae; g__; s__	2.34175e-05	1	K00756	0
C00178	Thymine	0.108743	0.0507253	-843.428	181744_f__Lachnospiraceae; g__Coprococcus; s__eutactus	0	NA	NA	NA	NA
C00178	Thymine	0.108743	0.0507253	-843.428	1823055_f__Streptococcaceae; g__Lactococcus; s__	9.97469e-06	1	K00756	0
C00178	Thymine	0.108743	0.0507253	-843.428	182970_f__Verrucomicrobiaceae; g__Akkermansia; s__	0	NA	NA	NA	NA
C00178	Thymine	0.108743	0.0507253	-843.428	183737_f__Lachnospiraceae; g__; s__	6.56963e-05	1	K00756	0
C00178	Thymine	0.108743	0.0507253	-843.428	184451_f__; g__; s__	0.0678973	1	K01485	0
C00178	Thymine	0.108743	0.0507253	-843.428	184543_f__[Mogibacteriaceae]; g__; s__	-0.00136379	2	K00756 K01485	0
C00178	Thymine	0.108743	0.0507253	-843.428	185550_f__S24-7; g__; s__	0	NA	NA	NA	NA
C00178	Thymine	0.108743	0.0507253	-843.428	185891_f__Lachnospiraceae; g__[Ruminococcus]; s__gnavus	-0.000135409	1	K00756	0
C00178	Thymine	0.108743	0.0507253	-843.428	187285_f__Ruminococcaceae; g__; s__	0.000413277	1	K00756	0
C00178	Thymine	0.108743	0.0507253	-843.428	187469_f__Ruminococcaceae; g__; s__	0	NA	NA	NA	NA
C00178	Thymine	0.108743	0.0507253	-843.428	187790_f__Ruminococcaceae; g__; s__	0.00106097	2	K00756 K01485	0
C00178	Thymine	0.108743	0.0507253	-843.428	189214_f__Ruminococcaceae; g__Ruminococcus; s__	0	NA	NA	NA	NA
C00178	Thymine	0.108743	0.0507253	-843.428	1911770_f__Lactobacillaceae; g__Lactobacillus; s__mucosae	0.000633288	1	K00756	0
C00178	Thymine	0.108743	0.0507253	-843.428	191259_f__; g__; s__	-0.000489385	1	K01485	0
C00178	Thymine	0.108743	0.0507253	-843.428	191310_f__Ruminococcaceae; g__Oscillospira; s__	0	NA	NA	NA	NA
C00178	Thymine	0.108743	0.0507253	-843.428	191445_f__Ruminococcaceae; g__Oscillospira; s__	0	NA	NA	NA	NA
C00178	Thymine	0.108743	0.0507253	-843.428	191656_f__; g__; s__	0	NA	NA	NA	NA
C00178	Thymine	0.108743	0.0507253	-843.428	191897_f__; g__; s__	-6.28954e-05	1	K01485	0
C00178	Thymine	0.108743	0.0507253	-843.428	191994_f__S24-7; g__; s__	0	NA	NA	NA	NA
C00178	Thymine	0.108743	0.0507253	-843.428	192204_f__Lachnospiraceae; g__; s__	-0.00153169	1	K00756	0
C00178	Thymine	0.108743	0.0507253	-843.428	192598_f__Ruminococcaceae; g__Ruminococcus; s__	0	NA	NA	NA	NA
C00178	Thymine	0.108743	0.0507253	-843.428	193174_f__Lachnospiraceae; g__; s__	0	NA	NA	NA	NA
C00178	Thymine	0.108743	0.0507253	-843.428	193429_f__Lachnospiraceae; g__Anaerostipes; s__	-6.42184e-05	1	K00756	0
C00178	Thymine	0.108743	0.0507253	-843.428	193444_f__Lachnospiraceae; g__Dorea; s__	0.00570942	1	K00756	0
C00178	Thymine	0.108743	0.0507253	-843.428	195028_f__Lachnospiraceae; g__Blautia; s__	0	NA	NA	NA	NA
C00178	Thymine	0.108743	0.0507253	-843.428	195189_f__Lachnospiraceae; g__Coprococcus; s__	0.000782777	1	K00756	0
C00178	Thymine	0.108743	0.0507253	-843.428	196575_f__Lachnospiraceae; g__; s__	4.07924e-06	1	K00756	0
C00178	Thymine	0.108743	0.0507253	-843.428	196786_f__Lachnospiraceae; g__; s__	0	NA	NA	NA	NA
C00178	Thymine	0.108743	0.0507253	-843.428	196947_f__[Paraprevotellaceae]; g__[Prevotella]; s__	0	NA	NA	NA	NA
C00178	Thymine	0.108743	0.0507253	-843.428	196974_f__; g__; s__	-0.00437801	1	K01485	0
C00178	Thymine	0.108743	0.0507253	-843.428	197706_f__; g__; s__	0.00418208	1	K01485	0
C00178	Thymine	0.108743	0.0507253	-843.428	197780_f__Pseudomonadaceae; g__Pseudomonas; s__veronii	0.000109885	1	K01485	0
C00178	Thymine	0.108743	0.0507253	-843.428	197956_f__; g__; s__	0.000602918	1	K00756	0
C00178	Thymine	0.108743	0.0507253	-843.428	197960_f__Clostridiaceae; g__Clostridium; s__	0.000149802	1	K00756	0
C00178	Thymine	0.108743	0.0507253	-843.428	198194_f__Ruminococcaceae; g__Oscillospira; s__	0	NA	NA	NA	NA
C00178	Thymine	0.108743	0.0507253	-843.428	199307_f__Ruminococcaceae; g__; s__	-0.000152119	2	K00756 K01485	0
C00178	Thymine	0.108743	0.0507253	-843.428	199532_f__; g__; s__	-0.00097354	1	K01485	0
C00178	Thymine	0.108743	0.0507253	-843.428	202131_f__Lactobacillaceae; g__Lactobacillus; s__	0.000181187	1	K01485	0
C00178	Thymine	0.108743	0.0507253	-843.428	205214_f__[Paraprevotellaceae]; g__Paraprevotella; s__	0	NA	NA	NA	NA
C00178	Thymine	0.108743	0.0507253	-843.428	2086578_f__; g__; s__	-3.39502e-06	1	K01485	0
C00178	Thymine	0.108743	0.0507253	-843.428	2117035_f__Rhodospirillaceae; g__Azospirillum; s__	9.74581e-06	2	K00758 K01485	0
C00178	Thymine	0.108743	0.0507253	-843.428	215065_f__Anaeroplasmataceae; g__Anaeroplasma; s__	-1.27103e-05	1	K00756	0
C00178	Thymine	0.108743	0.0507253	-843.428	215086_f__; g__; s__	-0.000116358	1	K00756	0
C00178	Thymine	0.108743	0.0507253	-843.428	216519_f__Bifidobacteriaceae; g__Bifidobacterium; s__longum	3.5073e-06	1	K01485	0
C00178	Thymine	0.108743	0.0507253	-843.428	216933_f__Turicibacteraceae; g__Turicibacter; s__	-0.00480246	1	K00756	0
C00178	Thymine	0.108743	0.0507253	-843.428	2210671_f__mitochondria; g__Nicotiana; s__tabacum	0	NA	NA	NA	NA
C00178	Thymine	0.108743	0.0507253	-843.428	2212505_f__S24-7; g__; s__	0	NA	NA	NA	NA
C00178	Thymine	0.108743	0.0507253	-843.428	2216525_f__Erysipelotrichaceae; g__; s__	-3.77523e-05	1	K00756	0
C00178	Thymine	0.108743	0.0507253	-843.428	227756_f__S24-7; g__; s__	0	NA	NA	NA	NA
C00178	Thymine	0.108743	0.0507253	-843.428	228893_f__Ruminococcaceae; g__; s__	-8.17941e-05	2	K00756 K01485	0
C00178	Thymine	0.108743	0.0507253	-843.428	229150_f__S24-7; g__; s__	0	NA	NA	NA	NA
C00178	Thymine	0.108743	0.0507253	-843.428	229459_f__; g__; s__	8.66118e-06	1	K00756	0
C00178	Thymine	0.108743	0.0507253	-843.428	23044_f__Oxalobacteraceae; g__; s__	3.57982e-05	2	K00758 K01485	0
C00178	Thymine	0.108743	0.0507253	-843.428	230759_f__Erysipelotrichaceae; g__Allobaculum; s__	0.00320546	1	K01485	0
C00178	Thymine	0.108743	0.0507253	-843.428	231166_f__S24-7; g__; s__	0	NA	NA	NA	NA
C00178	Thymine	0.108743	0.0507253	-843.428	231510_f__Coriobacteriaceae; g__Adlercreutzia; s__	0	NA	NA	NA	NA
C00178	Thymine	0.108743	0.0507253	-843.428	232085_f__; g__; s__	-0.000265834	1	K00756	0
C00178	Thymine	0.108743	0.0507253	-843.428	232681_f__Lachnospiraceae; g__; s__	2.77832e-05	1	K00756	0
C00178	Thymine	0.108743	0.0507253	-843.428	233403_f__[Odoribacteraceae]; g__Odoribacter; s__	0	NA	NA	NA	NA
C00178	Thymine	0.108743	0.0507253	-843.428	233849_f__Ruminococcaceae; g__; s__	0.00019205	1	K00756	0
C00178	Thymine	0.108743	0.0507253	-843.428	234054_f__; g__; s__	-9.09015e-06	1	K00756	0
C00178	Thymine	0.108743	0.0507253	-843.428	235046_f__Prevotellaceae; g__Prevotella; s__	0	NA	NA	NA	NA
C00178	Thymine	0.108743	0.0507253	-843.428	236811_f__Enterobacteriaceae; g__Enterobacter; s__	-2.45351e-06	2	K00758 K01485	0
C00178	Thymine	0.108743	0.0507253	-843.428	237270_f__Rhodocyclaceae; g__Thauera; s__	0	NA	NA	NA	NA
C00178	Thymine	0.108743	0.0507253	-843.428	238752_f__Oxalobacteraceae; g__Ralstonia; s__	1.20206e-05	2	K00758 K01485	0
C00178	Thymine	0.108743	0.0507253	-843.428	2392996_f__Armatimonadaceae; g__Armatimonas; s__	-7.38586e-06	1	K00756	0
C00178	Thymine	0.108743	0.0507253	-843.428	239562_f__; g__; s__	0	NA	NA	NA	NA
C00178	Thymine	0.108743	0.0507253	-843.428	239777_f__Caulobacteraceae; g__; s__	0	NA	NA	NA	NA
C00178	Thymine	0.108743	0.0507253	-843.428	242577_f__ACK-M1; g__; s__	-2.83057e-05	2	K00758 K01485	0
C00178	Thymine	0.108743	0.0507253	-843.428	242917_f__Lactobacillaceae; g__Lactobacillus; s__	0.0200363	1	K01485	0
C00178	Thymine	0.108743	0.0507253	-843.428	246246_f__Lachnospiraceae; g__; s__	0	NA	NA	NA	NA
C00178	Thymine	0.108743	0.0507253	-843.428	248736_f__Bacillaceae; g__; s__	6.84126e-08	2	K00756 K01485	0
C00178	Thymine	0.108743	0.0507253	-843.428	250827_f__Sphingomonadaceae; g__Novosphingobium; s__	0.000439097	2	K00758 K01485	0
C00178	Thymine	0.108743	0.0507253	-843.428	251077_f__Deinococcaceae; g__Deinococcus; s__	-5.16355e-07	1	K00756	0
C00178	Thymine	0.108743	0.0507253	-843.428	251341_f__Pseudomonadaceae; g__; s__	7.50932e-06	1	K01485	0
C00178	Thymine	0.108743	0.0507253	-843.428	2527315_f__Ruminococcaceae; g__Ruminococcus; s__	-1.8656e-05	1	K00756	0
C00178	Thymine	0.108743	0.0507253	-843.428	252742_f__S24-7; g__; s__	0	NA	NA	NA	NA
C00178	Thymine	0.108743	0.0507253	-843.428	254116_f__Bradyrhizobiaceae; g__; s__	-7.66819e-05	1	K01485	0
C00178	Thymine	0.108743	0.0507253	-843.428	256155_f__Xanthomonadaceae; g__Stenotrophomonas; s__geniculata	3.26453e-05	1	K01485	0
C00178	Thymine	0.108743	0.0507253	-843.428	256742_f__Rikenellaceae; g__; s__	0	NA	NA	NA	NA
C00178	Thymine	0.108743	0.0507253	-843.428	258169_f__Lachnospiraceae; g__; s__	2.04701e-06	1	K00756	0
C00178	Thymine	0.108743	0.0507253	-843.428	258904_f__Peptostreptococcaceae; g__; s__	0.0375446	1	K00756	0
C00178	Thymine	0.108743	0.0507253	-843.428	259012_f__S24-7; g__; s__	0	NA	NA	NA	NA
C00178	Thymine	0.108743	0.0507253	-843.428	259081_f__; g__; s__	-7.4388e-05	1	K01485	0
C00178	Thymine	0.108743	0.0507253	-843.428	259120_f__Ruminococcaceae; g__; s__	0.000540869	1	K00756	0
C00178	Thymine	0.108743	0.0507253	-843.428	260205_f__; g__; s__	6.46265e-05	1	K01485	0
C00178	Thymine	0.108743	0.0507253	-843.428	260410_f__Bacteroidaceae; g__Bacteroides; s__	0	NA	NA	NA	NA
C00178	Thymine	0.108743	0.0507253	-843.428	260527_f__S24-7; g__; s__	0	NA	NA	NA	NA
C00178	Thymine	0.108743	0.0507253	-843.428	260553_f__Lachnospiraceae; g__; s__	2.29702e-05	1	K00756	0
C00178	Thymine	0.108743	0.0507253	-843.428	260859_f__Ruminococcaceae; g__; s__	0.000652308	2	K00756 K01485	0
C00178	Thymine	0.108743	0.0507253	-843.428	260861_f__Lachnospiraceae; g__Dorea; s__	0	NA	NA	NA	NA
C00178	Thymine	0.108743	0.0507253	-843.428	261265_f__Lachnospiraceae; g__; s__	-7.86275e-06	1	K00756	0
C00178	Thymine	0.108743	0.0507253	-843.428	261373_f__; g__; s__	-7.63936e-05	1	K00756	0
C00178	Thymine	0.108743	0.0507253	-843.428	261411_f__Coriobacteriaceae; g__Adlercreutzia; s__	0	NA	NA	NA	NA
C00178	Thymine	0.108743	0.0507253	-843.428	262095_f__Erysipelotrichaceae; g__; s__	-1.62641e-05	1	K00756	0
C00178	Thymine	0.108743	0.0507253	-843.428	262119_f__; g__; s__	1.57505e-05	1	K01485	0
C00178	Thymine	0.108743	0.0507253	-843.428	262633_f__Lachnospiraceae; g__[Ruminococcus]; s__gnavus	-0.0937091	1	K00756	0
C00178	Thymine	0.108743	0.0507253	-843.428	262639_f__; g__; s__	0.01005	1	K01485	0
C00178	Thymine	0.108743	0.0507253	-843.428	262801_f__; g__; s__	-0.000168062	1	K01485	0
C00178	Thymine	0.108743	0.0507253	-843.428	262831_f__Erysipelotrichaceae; g__Coprobacillus; s__	-3.16454e-05	1	K00756	0
C00178	Thymine	0.108743	0.0507253	-843.428	262944_f__Ruminococcaceae; g__; s__	0.000145783	2	K00756 K01485	0
C00178	Thymine	0.108743	0.0507253	-843.428	262997_f__; g__; s__	0.000994568	1	K01485	0
C00178	Thymine	0.108743	0.0507253	-843.428	2632912_f__Comamonadaceae; g__; s__	3.06554e-05	1	K01485	0
C00178	Thymine	0.108743	0.0507253	-843.428	263463_f__; g__; s__	5.78899e-05	1	K00756	0
C00178	Thymine	0.108743	0.0507253	-843.428	263705_f__Peptococcaceae; g__; s__	0.000103687	1	K00756	0
C00178	Thymine	0.108743	0.0507253	-843.428	263908_f__Lachnospiraceae; g__; s__	0	NA	NA	NA	NA
C00178	Thymine	0.108743	0.0507253	-843.428	264527_f__Enterobacteriaceae; g__Serratia; s__marcescens	0.000434344	1	K00758	0
C00178	Thymine	0.108743	0.0507253	-843.428	2645488_f__Erysipelotrichaceae; g__; s__	0	NA	NA	NA	NA
C00178	Thymine	0.108743	0.0507253	-843.428	264916_f__Erysipelotrichaceae; g__Allobaculum; s__	0.00910746	1	K01485	0
C00178	Thymine	0.108743	0.0507253	-843.428	264993_f__; g__; s__	0.000727932	1	K00756	0
C00178	Thymine	0.108743	0.0507253	-843.428	265052_f__S24-7; g__; s__	0	NA	NA	NA	NA
C00178	Thymine	0.108743	0.0507253	-843.428	265106_f__Coriobacteriaceae; g__Adlercreutzia; s__	0	NA	NA	NA	NA
C00178	Thymine	0.108743	0.0507253	-843.428	265137_f__Acetobacteraceae; g__Roseomonas; s__massiliensis	-4.76854e-06	1	K01485	0
C00178	Thymine	0.108743	0.0507253	-843.428	265483_f__Ruminococcaceae; g__Oscillospira; s__	0	NA	NA	NA	NA
C00178	Thymine	0.108743	0.0507253	-843.428	266469_f__Ruminococcaceae; g__Oscillospira; s__	0	NA	NA	NA	NA
C00178	Thymine	0.108743	0.0507253	-843.428	266694_f__; g__; s__	-0.00115943	1	K01485	0
C00178	Thymine	0.108743	0.0507253	-843.428	266720_f__Ruminococcaceae; g__; s__	0	NA	NA	NA	NA
C00178	Thymine	0.108743	0.0507253	-843.428	266726_f__Lachnospiraceae; g__Coprococcus; s__	0.000639355	1	K00756	0
C00178	Thymine	0.108743	0.0507253	-843.428	267042_f__Ruminococcaceae; g__Ruminococcus; s__	-0.000793121	1	K00756	0
C00178	Thymine	0.108743	0.0507253	-843.428	267514_f__Lachnospiraceae; g__Coprococcus; s__	0.000536359	1	K00756	0
C00178	Thymine	0.108743	0.0507253	-843.428	268410_f__Ruminococcaceae; g__; s__	0	NA	NA	NA	NA
C00178	Thymine	0.108743	0.0507253	-843.428	268646_f__Ruminococcaceae; g__Oscillospira; s__	0	NA	NA	NA	NA
C00178	Thymine	0.108743	0.0507253	-843.428	268965_f__S24-7; g__; s__	0	NA	NA	NA	NA
C00178	Thymine	0.108743	0.0507253	-843.428	269070_f__Ruminococcaceae; g__; s__	0.000227398	2	K00756 K01485	0
C00178	Thymine	0.108743	0.0507253	-843.428	269161_f__Lachnospiraceae; g__; s__	0	NA	NA	NA	NA
C00178	Thymine	0.108743	0.0507253	-843.428	269238_f__Ruminococcaceae; g__Ruminococcus; s__	0	NA	NA	NA	NA
C00178	Thymine	0.108743	0.0507253	-843.428	269313_f__Lachnospiraceae; g__; s__	0.00231324	1	K00756	0
C00178	Thymine	0.108743	0.0507253	-843.428	269340_f__S24-7; g__; s__	0	NA	NA	NA	NA
C00178	Thymine	0.108743	0.0507253	-843.428	269532_f__Ruminococcaceae; g__; s__	-5.33693e-06	1	K00756	0
C00178	Thymine	0.108743	0.0507253	-843.428	269657_f__Lachnospiraceae; g__; s__	3.09707e-05	1	K00756	0
C00178	Thymine	0.108743	0.0507253	-843.428	269873_f__S24-7; g__; s__	0	NA	NA	NA	NA
C00178	Thymine	0.108743	0.0507253	-843.428	269986_f__Coriobacteriaceae; g__; s__	0.0489868	1	K00756	0
C00178	Thymine	0.108743	0.0507253	-843.428	270158_f__S24-7; g__; s__	0	NA	NA	NA	NA
C00178	Thymine	0.108743	0.0507253	-843.428	270440_f__; g__; s__	0	NA	NA	NA	NA
C00178	Thymine	0.108743	0.0507253	-843.428	270441_f__Christensenellaceae; g__; s__	-1.94604e-05	1	K00756	0
C00178	Thymine	0.108743	0.0507253	-843.428	270519_f__Ruminococcaceae; g__Oscillospira; s__	0	NA	NA	NA	NA
C00178	Thymine	0.108743	0.0507253	-843.428	270759_f__Lachnospiraceae; g__; s__	0	NA	NA	NA	NA
C00178	Thymine	0.108743	0.0507253	-843.428	271068_f__Coriobacteriaceae; g__Adlercreutzia; s__	0	NA	NA	NA	NA
C00178	Thymine	0.108743	0.0507253	-843.428	271242_f__; g__; s__	1.35649e-05	1	K01485	0
C00178	Thymine	0.108743	0.0507253	-843.428	272455_f__; g__; s__	1.45053e-06	1	K01485	0
C00178	Thymine	0.108743	0.0507253	-843.428	272749_f__Lachnospiraceae; g__; s__	3.44011e-05	1	K00756	0
C00178	Thymine	0.108743	0.0507253	-843.428	272855_f__S24-7; g__; s__	0	NA	NA	NA	NA
C00178	Thymine	0.108743	0.0507253	-843.428	273078_f__; g__; s__	0.00049496	1	K01485	0
C00178	Thymine	0.108743	0.0507253	-843.428	273558_f__Lachnospiraceae; g__; s__	0.000248011	1	K00756	0
C00178	Thymine	0.108743	0.0507253	-843.428	274238_f__Lachnospiraceae; g__; s__	0.000424616	1	K00756	0
C00178	Thymine	0.108743	0.0507253	-843.428	274251_f__S24-7; g__; s__	0	NA	NA	NA	NA
C00178	Thymine	0.108743	0.0507253	-843.428	2748888_f__Ruminococcaceae; g__Anaerotruncus; s__	0.000908742	2	K00756 K01485	0
C00178	Thymine	0.108743	0.0507253	-843.428	275218_f__Ruminococcaceae; g__; s__	2.06104e-06	1	K00756	0
C00178	Thymine	0.108743	0.0507253	-843.428	275607_f__Lachnospiraceae; g__; s__	0	NA	NA	NA	NA
C00178	Thymine	0.108743	0.0507253	-843.428	275974_f__Coriobacteriaceae; g__Adlercreutzia; s__	0	NA	NA	NA	NA
C00178	Thymine	0.108743	0.0507253	-843.428	276218_f__S24-7; g__; s__	0	NA	NA	NA	NA
C00178	Thymine	0.108743	0.0507253	-843.428	276260_f__Lachnospiraceae; g__[Ruminococcus]; s__gnavus	-7.5575e-05	1	K00756	0
C00178	Thymine	0.108743	0.0507253	-843.428	276348_f__Lachnospiraceae; g__; s__	0	NA	NA	NA	NA
C00178	Thymine	0.108743	0.0507253	-843.428	277202_f__; g__; s__	-0.0001024	1	K00756	0
C00178	Thymine	0.108743	0.0507253	-843.428	279025_f__Comamonadaceae; g__; s__	2.08514e-05	1	K01485	0
C00178	Thymine	0.108743	0.0507253	-843.428	2797559_f__Lachnospiraceae; g__[Ruminococcus]; s__gnavus	0.00634565	1	K00756	0
C00178	Thymine	0.108743	0.0507253	-843.428	2797565_f__[Mogibacteriaceae]; g__; s__	1.74361e-06	2	K00756 K01485	0
C00178	Thymine	0.108743	0.0507253	-843.428	286248_f__Bacillaceae; g__Anoxybacillus; s__kestanbolensis	4.64342e-06	1	K00756	0
C00178	Thymine	0.108743	0.0507253	-843.428	2897325_f__Desulfovibrionaceae; g__Bilophila; s__	0.00101075	1	K01485	0
C00178	Thymine	0.108743	0.0507253	-843.428	292057_f__Lactobacillaceae; g__Lactobacillus; s__	0	NA	NA	NA	NA
C00178	Thymine	0.108743	0.0507253	-843.428	298307_f__Enterobacteriaceae; g__; s__	0.000678484	2	K00758 K01485	0
C00178	Thymine	0.108743	0.0507253	-843.428	3013444_f__; g__; s__	0	NA	NA	NA	NA
C00178	Thymine	0.108743	0.0507253	-843.428	301892_f__Clostridiaceae; g__Candidatus Arthromitus; s__	-1.23042e-05	2	K00756 K01485	0
C00178	Thymine	0.108743	0.0507253	-843.428	3028318_f__Rikenellaceae; g__; s__	0	NA	NA	NA	NA
C00178	Thymine	0.108743	0.0507253	-843.428	303522_f__Micrococcaceae; g__Arthrobacter; s__	1.97698e-05	2	K00758 K01485	0
C00178	Thymine	0.108743	0.0507253	-843.428	3042_f__Chlamydiaceae; g__Chlamydia; s__	0	NA	NA	NA	NA
C00178	Thymine	0.108743	0.0507253	-843.428	305112_f__Lachnospiraceae; g__; s__	-2.31867e-05	1	K00756	0
C00178	Thymine	0.108743	0.0507253	-843.428	306914_f__Lachnospiraceae; g__[Ruminococcus]; s__gnavus	0.0540751	1	K00756	0
C00178	Thymine	0.108743	0.0507253	-843.428	309363_f__S24-7; g__; s__	0	NA	NA	NA	NA
C00178	Thymine	0.108743	0.0507253	-843.428	309588_f__[Chromatiaceae]; g__Alishewanella; s__	7.92228e-06	2	K00758 K01485	0
C00178	Thymine	0.108743	0.0507253	-843.428	309740_f__Rikenellaceae; g__; s__	0	NA	NA	NA	NA
C00178	Thymine	0.108743	0.0507253	-843.428	310557_f__Ruminococcaceae; g__; s__	-0.000312965	2	K00756 K01485	0
C00178	Thymine	0.108743	0.0507253	-843.428	312145_f__; g__; s__	4.92588e-05	1	K01485	0
C00178	Thymine	0.108743	0.0507253	-843.428	312581_f__; g__; s__	-0.000571553	1	K01485	0
C00178	Thymine	0.108743	0.0507253	-843.428	313273_f__; g__; s__	0.00173347	1	K01485	0
C00178	Thymine	0.108743	0.0507253	-843.428	313756_f__Bacteroidaceae; g__Bacteroides; s__caccae	0	NA	NA	NA	NA
C00178	Thymine	0.108743	0.0507253	-843.428	313968_f__Ruminococcaceae; g__; s__	-2.5746e-05	1	K00756	0
C00178	Thymine	0.108743	0.0507253	-843.428	314362_f__S24-7; g__; s__	0	NA	NA	NA	NA
C00178	Thymine	0.108743	0.0507253	-843.428	314565_f__Ruminococcaceae; g__; s__	3.12479e-06	1	K00756	0
C00178	Thymine	0.108743	0.0507253	-843.428	316416_f__Ruminococcaceae; g__; s__	0.00011599	2	K00756 K01485	0
C00178	Thymine	0.108743	0.0507253	-843.428	316747_f__Lachnospiraceae; g__; s__	3.80834e-05	1	K00756	0
C00178	Thymine	0.108743	0.0507253	-843.428	3172949_f__S24-7; g__; s__	0	NA	NA	NA	NA
C00178	Thymine	0.108743	0.0507253	-843.428	318162_f__; g__; s__	-0.000137338	1	K01485	0
C00178	Thymine	0.108743	0.0507253	-843.428	318211_f__Lactobacillaceae; g__Lactobacillus; s__	0.000239393	1	K01485	0
C00178	Thymine	0.108743	0.0507253	-843.428	319909_f__; g__; s__	0.000212008	1	K01485	0
C00178	Thymine	0.108743	0.0507253	-843.428	320169_f__S24-7; g__; s__	0	NA	NA	NA	NA
C00178	Thymine	0.108743	0.0507253	-843.428	320390_f__Lachnospiraceae; g__; s__	0	NA	NA	NA	NA
C00178	Thymine	0.108743	0.0507253	-843.428	320879_f__Corynebacteriaceae; g__Corynebacterium; s__	6.47032e-05	1	K01485	0
C00178	Thymine	0.108743	0.0507253	-843.428	321001_f__Comamonadaceae; g__Limnohabitans; s__	2.7893e-05	2	K00758 K01485	0
C00178	Thymine	0.108743	0.0507253	-843.428	321164_f__Comamonadaceae; g__Limnohabitans; s__	3.11686e-05	2	K00758 K01485	0
C00178	Thymine	0.108743	0.0507253	-843.428	321660_f__Ruminococcaceae; g__; s__	-1.82292e-05	1	K00756	0
C00178	Thymine	0.108743	0.0507253	-843.428	321821_f__; g__; s__	-2.43664e-05	1	K01485	0
C00178	Thymine	0.108743	0.0507253	-843.428	322839_f__; g__; s__	5.67226e-05	1	K00756	0
C00178	Thymine	0.108743	0.0507253	-843.428	323286_f__; g__; s__	-0.000809707	1	K01485	0
C00178	Thymine	0.108743	0.0507253	-843.428	324567_f__; g__; s__	0.000453856	1	K01485	0
C00178	Thymine	0.108743	0.0507253	-843.428	325126_f__Lachnospiraceae; g__Coprococcus; s__	-1.54806e-05	1	K00756	0
C00178	Thymine	0.108743	0.0507253	-843.428	325289_f__; g__; s__	0.00389485	1	K00756	0
C00178	Thymine	0.108743	0.0507253	-843.428	3259161_f__; g__; s__	-6.33038e-05	1	K00756	0
C00178	Thymine	0.108743	0.0507253	-843.428	326095_f__S24-7; g__; s__	0	NA	NA	NA	NA
C00178	Thymine	0.108743	0.0507253	-843.428	326701_f__; g__; s__	2.75034e-05	1	K01485	0
C00178	Thymine	0.108743	0.0507253	-843.428	327284_f__; g__; s__	0.001484	1	K01485	0
C00178	Thymine	0.108743	0.0507253	-843.428	328222_f__; g__; s__	-0.000128373	1	K01485	0
C00178	Thymine	0.108743	0.0507253	-843.428	329138_f__Saprospiraceae; g__; s__	0	NA	NA	NA	NA
C00178	Thymine	0.108743	0.0507253	-843.428	32988_f__Caulobacteraceae; g__Phenylobacterium; s__	8.07399e-06	1	K00758	0
C00178	Thymine	0.108743	0.0507253	-843.428	330293_f__Desulfovibrionaceae; g__Desulfovibrio; s__C21_c20	0	NA	NA	NA	NA
C00178	Thymine	0.108743	0.0507253	-843.428	330496_f__; g__; s__	0.000108968	1	K00756	0
C00178	Thymine	0.108743	0.0507253	-843.428	330772_f__S24-7; g__; s__	0	NA	NA	NA	NA
C00178	Thymine	0.108743	0.0507253	-843.428	3314550_f__S24-7; g__; s__	0	NA	NA	NA	NA
C00178	Thymine	0.108743	0.0507253	-843.428	333049_f__; g__; s__	3.01385e-05	1	K01485	0
C00178	Thymine	0.108743	0.0507253	-843.428	334386_f__Comamonadaceae; g__; s__	1.1783e-05	2	K00758 K01485	0
C00178	Thymine	0.108743	0.0507253	-843.428	335575_f__S24-7; g__; s__	0	NA	NA	NA	NA
C00178	Thymine	0.108743	0.0507253	-843.428	335846_f__Lachnospiraceae; g__; s__	-0.000204506	1	K00756	0
C00178	Thymine	0.108743	0.0507253	-843.428	336228_f__Veillonellaceae; g__Dialister; s__	0	NA	NA	NA	NA
C00178	Thymine	0.108743	0.0507253	-843.428	3377773_f__Erysipelotrichaceae; g__; s__	0	NA	NA	NA	NA
C00178	Thymine	0.108743	0.0507253	-843.428	337784_f__[Mogibacteriaceae]; g__; s__	-3.97427e-05	2	K00756 K01485	0
C00178	Thymine	0.108743	0.0507253	-843.428	337992_f__Lachnospiraceae; g__[Ruminococcus]; s__gnavus	0.00443134	1	K00756	0
C00178	Thymine	0.108743	0.0507253	-843.428	338553_f__Coriobacteriaceae; g__Adlercreutzia; s__	0	NA	NA	NA	NA
C00178	Thymine	0.108743	0.0507253	-843.428	338644_f__Coriobacteriaceae; g__Adlercreutzia; s__	0	NA	NA	NA	NA
C00178	Thymine	0.108743	0.0507253	-843.428	339031_f__Ruminococcaceae; g__Ruminococcus; s__	0.000937145	1	K00756	0
C00178	Thymine	0.108743	0.0507253	-843.428	339229_f__Lachnospiraceae; g__; s__	0	NA	NA	NA	NA
C00178	Thymine	0.108743	0.0507253	-843.428	339790_f__Lachnospiraceae; g__Blautia; s__	0	NA	NA	NA	NA
C00178	Thymine	0.108743	0.0507253	-843.428	340181_f__Coriobacteriaceae; g__Adlercreutzia; s__	0	NA	NA	NA	NA
C00178	Thymine	0.108743	0.0507253	-843.428	340297_f__Ruminococcaceae; g__Ruminococcus; s__	0.00081236	1	K00756	0
C00178	Thymine	0.108743	0.0507253	-843.428	340792_f__[Mogibacteriaceae]; g__; s__	-7.00948e-05	2	K00756 K01485	0
C00178	Thymine	0.108743	0.0507253	-843.428	340794_f__Ruminococcaceae; g__Ruminococcus; s__	-1.32951e-05	2	K00756 K01485	0
C00178	Thymine	0.108743	0.0507253	-843.428	341309_f__S24-7; g__; s__	0	NA	NA	NA	NA
C00178	Thymine	0.108743	0.0507253	-843.428	341749_f__Lachnospiraceae; g__; s__	-7.92172e-06	1	K00756	0
C00178	Thymine	0.108743	0.0507253	-843.428	341913_f__S24-7; g__; s__	0	NA	NA	NA	NA
C00178	Thymine	0.108743	0.0507253	-843.428	342395_f__Bacteroidaceae; g__Bacteroides; s__	0	NA	NA	NA	NA
C00178	Thymine	0.108743	0.0507253	-843.428	342429_f__Lachnospiraceae; g__; s__	0	NA	NA	NA	NA
C00178	Thymine	0.108743	0.0507253	-843.428	342504_f__Clostridiaceae; g__; s__	-0.000550816	1	K00756	0
C00178	Thymine	0.108743	0.0507253	-843.428	342764_f__Ruminococcaceae; g__Ruminococcus; s__	0	NA	NA	NA	NA
C00178	Thymine	0.108743	0.0507253	-843.428	342962_f__S24-7; g__; s__	0	NA	NA	NA	NA
C00178	Thymine	0.108743	0.0507253	-843.428	3438003_f__Enterobacteriaceae; g__Trabulsiella; s__farmeri	-7.29975e-06	2	K00758 K01485	0
C00178	Thymine	0.108743	0.0507253	-843.428	344256_f__; g__; s__	0.000136326	1	K01485	0
C00178	Thymine	0.108743	0.0507253	-843.428	344527_f__Ruminococcaceae; g__; s__	-0.00053928	2	K00756 K01485	0
C00178	Thymine	0.108743	0.0507253	-843.428	345126_f__S24-7; g__; s__	0	NA	NA	NA	NA
C00178	Thymine	0.108743	0.0507253	-843.428	345235_f__; g__; s__	-4.68542e-05	1	K01485	0
C00178	Thymine	0.108743	0.0507253	-843.428	346804_f__Ruminococcaceae; g__; s__	5.52341e-05	2	K00756 K01485	0
C00178	Thymine	0.108743	0.0507253	-843.428	348670_f__Bacteroidaceae; g__Bacteroides; s__	0	NA	NA	NA	NA
C00178	Thymine	0.108743	0.0507253	-843.428	349509_f__Enterobacteriaceae; g__Plesiomonas; s__shigelloides	6.92099e-06	1	K00758	0
C00178	Thymine	0.108743	0.0507253	-843.428	350277_f__Bacteroidaceae; g__Bacteroides; s__uniformis	0	NA	NA	NA	NA
C00178	Thymine	0.108743	0.0507253	-843.428	350431_f__Lachnospiraceae; g__; s__	0	NA	NA	NA	NA
C00178	Thymine	0.108743	0.0507253	-843.428	351881_f__Lachnospiraceae; g__; s__	5.2796e-05	1	K00756	0
C00178	Thymine	0.108743	0.0507253	-843.428	352409_f__Streptococcaceae; g__Streptococcus; s__	0.000211661	1	K00756	0
C00178	Thymine	0.108743	0.0507253	-843.428	354654_f__S24-7; g__; s__	0	NA	NA	NA	NA
C00178	Thymine	0.108743	0.0507253	-843.428	355184_f__Methylobacteriaceae; g__; s__	1.16763e-05	2	K00758 K01485	0
C00178	Thymine	0.108743	0.0507253	-843.428	356655_f__Lactobacillaceae; g__Lactobacillus; s__plantarum	0	NA	NA	NA	NA
C00178	Thymine	0.108743	0.0507253	-843.428	358041_f__Lachnospiraceae; g__Blautia; s__producta	0	NA	NA	NA	NA
C00178	Thymine	0.108743	0.0507253	-843.428	358646_f__Ruminococcaceae; g__Ruminococcus; s__	0	NA	NA	NA	NA
C00178	Thymine	0.108743	0.0507253	-843.428	360037_f__Lachnospiraceae; g__Blautia; s__	0	NA	NA	NA	NA
C00178	Thymine	0.108743	0.0507253	-843.428	362339_f__Desulfovibrionaceae; g__Desulfovibrio; s__	0	NA	NA	NA	NA
C00178	Thymine	0.108743	0.0507253	-843.428	363425_f__Ruminococcaceae; g__Faecalibacterium; s__prausnitzii	-0.000132276	1	K00756	0
C00178	Thymine	0.108743	0.0507253	-843.428	363514_f__Ruminococcaceae; g__; s__	1.97285e-05	1	K00756	0
C00178	Thymine	0.108743	0.0507253	-843.428	363996_f__Ruminococcaceae; g__Ruminococcus; s__bromii	-0.000106123	1	K00756	0
C00178	Thymine	0.108743	0.0507253	-843.428	364609_f__Ruminococcaceae; g__; s__	-7.84885e-06	1	K00756	0
C00178	Thymine	0.108743	0.0507253	-843.428	365893_f__Ruminococcaceae; g__; s__	0	NA	NA	NA	NA
C00178	Thymine	0.108743	0.0507253	-843.428	368386_f__; g__; s__	9.51727e-05	1	K00756	0
C00178	Thymine	0.108743	0.0507253	-843.428	368692_f__Ruminococcaceae; g__; s__	-2.33155e-06	1	K00756	0
C00178	Thymine	0.108743	0.0507253	-843.428	36932_f__Neisseriaceae; g__Vogesella; s__	0	NA	NA	NA	NA
C00178	Thymine	0.108743	0.0507253	-843.428	369531_f__Erysipelotrichaceae; g__; s__	2.69914e-05	1	K00756	0
C00178	Thymine	0.108743	0.0507253	-843.428	369681_f__Clostridiaceae; g__Clostridium; s__	-3.39097e-06	2	K00756 K01485	0
C00178	Thymine	0.108743	0.0507253	-843.428	3754064_f__Hyphomicrobiaceae; g__Stappia; s__indica	7.20374e-05	2	K00758 K01485	0
C00178	Thymine	0.108743	0.0507253	-843.428	390820_f__; g__; s__	-6.96182e-06	1	K01485	0
C00178	Thymine	0.108743	0.0507253	-843.428	3997220_f__; g__; s__	-2.12483e-06	1	K00756	0
C00178	Thymine	0.108743	0.0507253	-843.428	411208_f__S24-7; g__; s__	0	NA	NA	NA	NA
C00178	Thymine	0.108743	0.0507253	-843.428	413275_f__Ruminococcaceae; g__; s__	0.000110497	1	K00756	0
C00178	Thymine	0.108743	0.0507253	-843.428	418334_f__; g__; s__	1.03538e-05	1	K00756	0
C00178	Thymine	0.108743	0.0507253	-843.428	4212323_f__Caulobacteraceae; g__Mycoplana; s__	0	NA	NA	NA	NA
C00178	Thymine	0.108743	0.0507253	-843.428	4255027_f__Ruminococcaceae; g__Oscillospira; s__	0	NA	NA	NA	NA
C00178	Thymine	0.108743	0.0507253	-843.428	426919_f__Aeromonadaceae; g__; s__	-3.70243e-06	1	K00758	0
C00178	Thymine	0.108743	0.0507253	-843.428	428110_f__Hyphomicrobiaceae; g__Hyphomicrobium; s__	0	NA	NA	NA	NA
C00178	Thymine	0.108743	0.0507253	-843.428	4300914_f__Pseudomonadaceae; g__Pseudomonas; s__stutzeri	5.26289e-05	1	K01485	0
C00178	Thymine	0.108743	0.0507253	-843.428	4301368_f__Enterobacteriaceae; g__Klebsiella; s__	0.000595687	2	K00758 K01485	0
C00178	Thymine	0.108743	0.0507253	-843.428	4303191_f__; g__; s__	7.10216e-05	2	K00758 K01485	0
C00178	Thymine	0.108743	0.0507253	-843.428	4312327_f__Halomonadaceae; g__Halomonas; s__	2.64513e-05	2	K00758 K01485	0
C00178	Thymine	0.108743	0.0507253	-843.428	4314006_f__Lachnospiraceae; g__; s__	-5.06081e-05	1	K00756	0
C00178	Thymine	0.108743	0.0507253	-843.428	4322574_f__Comamonadaceae; g__Acidovorax; s__avenae	8.75843e-06	2	K00758 K01485	0
C00178	Thymine	0.108743	0.0507253	-843.428	4327769_f__Microbacteriaceae; g__Leucobacter; s__	8.57302e-05	1	K00758	0
C00178	Thymine	0.108743	0.0507253	-843.428	4333705_f__Moraxellaceae; g__Acinetobacter; s__johnsonii	0	NA	NA	NA	NA
C00178	Thymine	0.108743	0.0507253	-843.428	433422_f__Ruminococcaceae; g__Oscillospira; s__	0	NA	NA	NA	NA
C00178	Thymine	0.108743	0.0507253	-843.428	4336513_f__Nocardioidaceae; g__Aeromicrobium; s__	2.44849e-05	2	K00758 K01485	0
C00178	Thymine	0.108743	0.0507253	-843.428	4336568_f__Sphingomonadaceae; g__Sphingobium; s__	1.19919e-05	1	K00758	0
C00178	Thymine	0.108743	0.0507253	-843.428	4336943_f__Rikenellaceae; g__; s__	0	NA	NA	NA	NA
C00178	Thymine	0.108743	0.0507253	-843.428	4336947_f__Desulfovibrionaceae; g__; s__	0	NA	NA	NA	NA
C00178	Thymine	0.108743	0.0507253	-843.428	4339015_f__Helicobacteraceae; g__Helicobacter; s__	0	NA	NA	NA	NA
C00178	Thymine	0.108743	0.0507253	-843.428	4342760_f__; g__; s__	0	NA	NA	NA	NA
C00178	Thymine	0.108743	0.0507253	-843.428	4344343_f__Streptococcaceae; g__Streptococcus; s__	6.13821e-06	1	K00756	0
C00178	Thymine	0.108743	0.0507253	-843.428	4352158_f__Comamonadaceae; g__Delftia; s__	0.00309113	1	K01485	0
C00178	Thymine	0.108743	0.0507253	-843.428	4363419_f__Rhodospirillaceae; g__Novispirillum; s__	0	NA	NA	NA	NA
C00178	Thymine	0.108743	0.0507253	-843.428	4366751_f__Lachnospiraceae; g__; s__	0	NA	NA	NA	NA
C00178	Thymine	0.108743	0.0507253	-843.428	437137_f__Alcaligenaceae; g__Sutterella; s__	0	NA	NA	NA	NA
C00178	Thymine	0.108743	0.0507253	-843.428	4374046_f__Coriobacteriaceae; g__; s__	0	NA	NA	NA	NA
C00178	Thymine	0.108743	0.0507253	-843.428	4379396_f__Hyphomicrobiaceae; g__; s__	0	NA	NA	NA	NA
C00178	Thymine	0.108743	0.0507253	-843.428	4379686_f__Lachnospiraceae; g__; s__	-0.000130574	1	K00756	0
C00178	Thymine	0.108743	0.0507253	-843.428	4379961_f__Erysipelotrichaceae; g__Allobaculum; s__	1.16838e-05	1	K01485	0
C00178	Thymine	0.108743	0.0507253	-843.428	4380351_f__; g__; s__	1.55666e-05	2	K00758 K01485	0
C00178	Thymine	0.108743	0.0507253	-843.428	4385806_f__Comamonadaceae; g__; s__	-1.20651e-05	1	K01485	0
C00178	Thymine	0.108743	0.0507253	-843.428	4387759_f__Moraxellaceae; g__Perlucidibaca; s__	0	NA	NA	NA	NA
C00178	Thymine	0.108743	0.0507253	-843.428	4399110_f__Ruminococcaceae; g__; s__	0	NA	NA	NA	NA
C00178	Thymine	0.108743	0.0507253	-843.428	4402358_f__Bacillaceae; g__Bacillus; s__	1.61535e-05	1	K00756	0
C00178	Thymine	0.108743	0.0507253	-843.428	4407703_f__Erysipelotrichaceae; g__Coprobacillus; s__	-8.21717e-06	1	K00756	0
C00178	Thymine	0.108743	0.0507253	-843.428	4412718_f__Erythrobacteraceae; g__Erythrobacter; s__	0	NA	NA	NA	NA
C00178	Thymine	0.108743	0.0507253	-843.428	4413642_f__Rhodospirillaceae; g__; s__	7.53328e-06	2	K00758 K01485	0
C00178	Thymine	0.108743	0.0507253	-843.428	4426300_f__Bifidobacteriaceae; g__Bifidobacterium; s__	0	NA	NA	NA	NA
C00178	Thymine	0.108743	0.0507253	-843.428	4426641_f__Erysipelotrichaceae; g__Allobaculum; s__	0.00738159	1	K01485	0
C00178	Thymine	0.108743	0.0507253	-843.428	4430954_f__Nocardiaceae; g__Rhodococcus; s__	-1.37245e-06	2	K00758 K01485	0
C00178	Thymine	0.108743	0.0507253	-843.428	4432234_f__Ruminococcaceae; g__; s__	-7.66182e-06	1	K00756	0
C00178	Thymine	0.108743	0.0507253	-843.428	4432841_f__; g__; s__	-2.91268e-05	1	K00756	0
C00178	Thymine	0.108743	0.0507253	-843.428	4443094_f__; g__; s__	0	NA	NA	NA	NA
C00178	Thymine	0.108743	0.0507253	-843.428	4443755_f__Chitinophagaceae; g__Sediminibacterium; s__	0	NA	NA	NA	NA
C00178	Thymine	0.108743	0.0507253	-843.428	44449_f__Moraxellaceae; g__Acinetobacter; s__	0	NA	NA	NA	NA
C00178	Thymine	0.108743	0.0507253	-843.428	4449519_f__Rikenellaceae; g__; s__	0	NA	NA	NA	NA
C00178	Thymine	0.108743	0.0507253	-843.428	4453255_f__Turicibacteraceae; g__Turicibacter; s__	-1.00018e-06	1	K00756	0
C00178	Thymine	0.108743	0.0507253	-843.428	4457872_f__Bacteroidaceae; g__Bacteroides; s__	0	NA	NA	NA	NA
C00178	Thymine	0.108743	0.0507253	-843.428	4465357_f__Rhizobiaceae; g__Agrobacterium; s__	5.6845e-05	2	K00758 K01485	0
C00178	Thymine	0.108743	0.0507253	-843.428	4469091_f__; g__; s__	0	NA	NA	NA	NA
C00178	Thymine	0.108743	0.0507253	-843.428	447099_f__Flavobacteriaceae; g__Flavobacterium; s__	0	NA	NA	NA	NA
C00178	Thymine	0.108743	0.0507253	-843.428	4472675_f__Oxalobacteraceae; g__; s__	0.00587307	2	K00758 K01485	0
C00178	Thymine	0.108743	0.0507253	-843.428	4480176_f__; g__; s__	0	NA	NA	NA	NA
C00178	Thymine	0.108743	0.0507253	-843.428	4480189_f__Lactobacillaceae; g__Lactobacillus; s__zeae	0.000373606	1	K00756	0
C00178	Thymine	0.108743	0.0507253	-843.428	4481506_f__S24-7; g__; s__	0	NA	NA	NA	NA
C00178	Thymine	0.108743	0.0507253	-843.428	4481624_f__Clostridiaceae; g__; s__	1.16471e-05	2	K00756 K01485	0
C00178	Thymine	0.108743	0.0507253	-843.428	4482944_f__Leuconostocaceae; g__Leuconostoc; s__	0	NA	NA	NA	NA
C00178	Thymine	0.108743	0.0507253	-843.428	4483963_f__Bacteroidaceae; g__Bacteroides; s__	0	NA	NA	NA	NA
C00178	Thymine	0.108743	0.0507253	-843.428	456006_f__Clostridiaceae; g__; s__	-3.43058e-05	1	K00756	0
C00178	Thymine	0.108743	0.0507253	-843.428	465660_f__Clostridiaceae; g__; s__	-0.00390956	1	K00756	0
C00178	Thymine	0.108743	0.0507253	-843.428	470759_f__Oxalobacteraceae; g__Oxalobacter; s__formigenes	0	NA	NA	NA	NA
C00178	Thymine	0.108743	0.0507253	-843.428	4762_f__Beijerinckiaceae; g__; s__	0	NA	NA	NA	NA
C00178	Thymine	0.108743	0.0507253	-843.428	486265_f__Cytophagaceae; g__Flectobacillus; s__	0	NA	NA	NA	NA
C00178	Thymine	0.108743	0.0507253	-843.428	508855_f__Koribacteraceae; g__; s__	5.14668e-05	1	K00756	0
C00178	Thymine	0.108743	0.0507253	-843.428	509416_f__; g__; s__	7.31221e-06	1	K00756	0
C00178	Thymine	0.108743	0.0507253	-843.428	509989_f__Bacteroidaceae; g__; s__	0	NA	NA	NA	NA
C00178	Thymine	0.108743	0.0507253	-843.428	514247_f__Rhodobacteraceae; g__Rhodobacter; s__	1.96046e-05	1	K00758	0
C00178	Thymine	0.108743	0.0507253	-843.428	524543_f__Yaniellaceae; g__Yaniella; s__	3.49935e-05	1	K00758	0
C00178	Thymine	0.108743	0.0507253	-843.428	531837_f__Staphylococcaceae; g__Jeotgalicoccus; s__psychrophilus	3.57448e-05	1	K00756	0
C00178	Thymine	0.108743	0.0507253	-843.428	531912_f__Phyllobacteriaceae; g__Mesorhizobium; s__	-1.11501e-05	2	K00758 K01485	0
C00178	Thymine	0.108743	0.0507253	-843.428	537224_f__; g__; s__	0	NA	NA	NA	NA
C00178	Thymine	0.108743	0.0507253	-843.428	537684_f__Lactobacillaceae; g__Lactobacillus; s__	2.3557e-05	2	K00756 K01485	0
C00178	Thymine	0.108743	0.0507253	-843.428	538771_f__Oxalobacteraceae; g__Janthinobacterium; s__	3.24227e-05	2	K00758 K01485	0
C00178	Thymine	0.108743	0.0507253	-843.428	539126_f__Bacteroidaceae; g__Bacteroides; s__	0	NA	NA	NA	NA
C00178	Thymine	0.108743	0.0507253	-843.428	539787_f__; g__; s__	-2.07235e-06	1	K01485	0
C00178	Thymine	0.108743	0.0507253	-843.428	543044_f__; g__; s__	-5.88765e-07	1	K00758	0
C00178	Thymine	0.108743	0.0507253	-843.428	545515_f__; g__; s__	7.56387e-05	2	K00758 K01485	0
C00178	Thymine	0.108743	0.0507253	-843.428	550644_f__Oxalobacteraceae; g__Ralstonia; s__	1.22245e-05	2	K00758 K01485	0
C00178	Thymine	0.108743	0.0507253	-843.428	550802_f__Lachnospiraceae; g__[Ruminococcus]; s__	0	NA	NA	NA	NA
C00178	Thymine	0.108743	0.0507253	-843.428	553611_f__Bifidobacteriaceae; g__Bifidobacterium; s__	0	NA	NA	NA	NA
C00178	Thymine	0.108743	0.0507253	-843.428	554250_f__Bacteroidaceae; g__; s__	0	NA	NA	NA	NA
C00178	Thymine	0.108743	0.0507253	-843.428	557925_f__Sanguibacteraceae; g__Sanguibacter; s__	-1.35732e-05	2	K00758 K01485	0
C00178	Thymine	0.108743	0.0507253	-843.428	561140_f__Lachnospiraceae; g__; s__	5.78731e-05	1	K00756	0
C00178	Thymine	0.108743	0.0507253	-843.428	561341_f__Caulobacteraceae; g__Phenylobacterium; s__	1.42398e-06	1	K00758	0
C00178	Thymine	0.108743	0.0507253	-843.428	564483_f__Corynebacteriaceae; g__Corynebacterium; s__	6.75407e-05	1	K01485	0
C00178	Thymine	0.108743	0.0507253	-843.428	566207_f__Hyphomicrobiaceae; g__Rhodoplanes; s__	9.5958e-05	2	K00758 K01485	0
C00178	Thymine	0.108743	0.0507253	-843.428	568324_f__Caulobacteraceae; g__Brevundimonas; s__diminuta	0	NA	NA	NA	NA
C00178	Thymine	0.108743	0.0507253	-843.428	569142_f__Microthrixaceae; g__; s__	-7.62084e-06	1	K00758	0
C00178	Thymine	0.108743	0.0507253	-843.428	570301_f__Oxalobacteraceae; g__Polynucleobacter; s__cosmopolitanus	-1.61061e-05	1	K01485	0
C00178	Thymine	0.108743	0.0507253	-843.428	572334_f__Rhodocyclaceae; g__Dechloromonas; s__	-1.48167e-05	1	K01485	0
C00178	Thymine	0.108743	0.0507253	-843.428	582722_f__Streptococcaceae; g__Streptococcus; s__	0.000613301	2	K00756 K01485	0
C00178	Thymine	0.108743	0.0507253	-843.428	584925_f__Pseudomonadaceae; g__Pseudomonas; s__	-6.93013e-05	1	K01485	0
C00178	Thymine	0.108743	0.0507253	-843.428	590982_f__Enterococcaceae; g__Enterococcus; s__	0.000117265	2	K00756 K01485	0
C00178	Thymine	0.108743	0.0507253	-843.428	591177_f__Alcaligenaceae; g__Achromobacter; s__	0	NA	NA	NA	NA
C00178	Thymine	0.108743	0.0507253	-843.428	594375_f__Veillonellaceae; g__Phascolarctobacterium; s__	0	NA	NA	NA	NA
C00178	Thymine	0.108743	0.0507253	-843.428	606927_f__Peptostreptococcaceae; g__[Clostridium]; s__difficile	-5.85159e-05	1	K00756	0
C00178	Thymine	0.108743	0.0507253	-843.428	609472_f__Xanthomonadaceae; g__Stenotrophomonas; s__acidaminiphila	4.26245e-06	1	K01485	0
C00178	Thymine	0.108743	0.0507253	-843.428	617506_f__; g__; s__	9.8937e-06	1	K01485	0
C00178	Thymine	0.108743	0.0507253	-843.428	621700_f__; g__; s__	0	NA	NA	NA	NA
C00178	Thymine	0.108743	0.0507253	-843.428	624023_f__; g__; s__	0	NA	NA	NA	NA
C00178	Thymine	0.108743	0.0507253	-843.428	629404_f__Comamonadaceae; g__Comamonas; s__	0.000124517	1	K01485	0
C00178	Thymine	0.108743	0.0507253	-843.428	62969_f__; g__; s__	8.40596e-05	1	K01485	0
C00178	Thymine	0.108743	0.0507253	-843.428	631564_f__; g__; s__	1.84251e-05	1	K01485	0
C00178	Thymine	0.108743	0.0507253	-843.428	634900_f__Lactobacillaceae; g__Lactobacillus; s__	0	NA	NA	NA	NA
C00178	Thymine	0.108743	0.0507253	-843.428	641490_f__Enterococcaceae; g__Enterococcus; s__	1.9293e-05	2	K00756 K01485	0
C00178	Thymine	0.108743	0.0507253	-843.428	641654_f__; g__; s__	-0.00294062	1	K01485	0
C00178	Thymine	0.108743	0.0507253	-843.428	647799_f__Planococcaceae; g__Sporosarcina; s__	4.01733e-05	1	K00756	0
C00178	Thymine	0.108743	0.0507253	-843.428	661055_f__; g__; s__	-2.32326e-05	1	K00756	0
C00178	Thymine	0.108743	0.0507253	-843.428	662974_f__Bifidobacteriaceae; g__; s__	0	NA	NA	NA	NA
C00178	Thymine	0.108743	0.0507253	-843.428	665703_f__; g__; s__	0	NA	NA	NA	NA
C00178	Thymine	0.108743	0.0507253	-843.428	671937_f__Cytophagaceae; g__Runella; s__	0	NA	NA	NA	NA
C00178	Thymine	0.108743	0.0507253	-843.428	679044_f__; g__; s__	0	NA	NA	NA	NA
C00178	Thymine	0.108743	0.0507253	-843.428	680533_f__S24-7; g__; s__	0	NA	NA	NA	NA
C00178	Thymine	0.108743	0.0507253	-843.428	681360_f__; g__; s__	0	NA	NA	NA	NA
C00178	Thymine	0.108743	0.0507253	-843.428	681419_f__Ruminococcaceae; g__; s__	1.3639e-05	1	K00756	0
C00178	Thymine	0.108743	0.0507253	-843.428	683621_f__Clostridiaceae; g__; s__	-2.5834e-07	1	K00756	0
C00178	Thymine	0.108743	0.0507253	-843.428	685652_f__Clostridiaceae; g__Clostridium; s__	1.83459e-06	1	K00756	0
C00178	Thymine	0.108743	0.0507253	-843.428	702336_f__; g__; s__	0.000261213	1	K01485	0
C00178	Thymine	0.108743	0.0507253	-843.428	727945_f__Eubacteriaceae; g__Anaerofustis; s__	0	NA	NA	NA	NA
C00178	Thymine	0.108743	0.0507253	-843.428	732128_f__; g__; s__	0	NA	NA	NA	NA
C00178	Thymine	0.108743	0.0507253	-843.428	745390_f__; g__; s__	0.0033101	1	K01485	0
C00178	Thymine	0.108743	0.0507253	-843.428	749329_f__Lactobacillaceae; g__Lactobacillus; s__	0	NA	NA	NA	NA
C00178	Thymine	0.108743	0.0507253	-843.428	753583_f__Acetobacteraceae; g__; s__	1.43611e-05	1	K01485	0
C00178	Thymine	0.108743	0.0507253	-843.428	761476_f__Erysipelotrichaceae; g__Anaerorhabdus; s__furcosa	-2.18117e-05	1	K00756	0
C00178	Thymine	0.108743	0.0507253	-843.428	764589_f__; g__; s__	0.000189806	1	K01485	0
C00178	Thymine	0.108743	0.0507253	-843.428	786207_f__Hyphomonadaceae; g__; s__	0	NA	NA	NA	NA
C00178	Thymine	0.108743	0.0507253	-843.428	801260_f__S24-7; g__; s__	0	NA	NA	NA	NA
C00178	Thymine	0.108743	0.0507253	-843.428	804624_f__Peptostreptococcaceae; g__Peptostreptococcus; s__	2.23928e-05	1	K00756	0
C00178	Thymine	0.108743	0.0507253	-843.428	806945_f__Phyllobacteriaceae; g__; s__	0.000282455	2	K00758 K01485	0
C00178	Thymine	0.108743	0.0507253	-843.428	813238_f__Shewanellaceae; g__Shewanella; s__	2.07606e-06	2	K00758 K01485	0
C00178	Thymine	0.108743	0.0507253	-843.428	816995_f__Comamonadaceae; g__; s__	0.000101509	1	K01485	0
C00178	Thymine	0.108743	0.0507253	-843.428	817507_f__Brucellaceae; g__Pseudochrobactrum; s__	2.6766e-05	1	K01485	0
C00178	Thymine	0.108743	0.0507253	-843.428	823572_f__Sphingomonadaceae; g__Kaistobacter; s__	0	NA	NA	NA	NA
C00178	Thymine	0.108743	0.0507253	-843.428	825939_f__; g__; s__	0	NA	NA	NA	NA
C00178	Thymine	0.108743	0.0507253	-843.428	826302_f__Lachnospiraceae; g__Coprococcus; s__	3.6036e-05	1	K00756	0
C00178	Thymine	0.108743	0.0507253	-843.428	828435_f__Erysipelotrichaceae; g__; s__	0	NA	NA	NA	NA
C00178	Thymine	0.108743	0.0507253	-843.428	830014_f__; g__; s__	0	NA	NA	NA	NA
C00178	Thymine	0.108743	0.0507253	-843.428	831301_f__Erysipelotrichaceae; g__; s__	-0.00188037	1	K00756	0
C00178	Thymine	0.108743	0.0507253	-843.428	831438_f__Rhodospirillaceae; g__; s__	4.5358e-05	2	K00758 K01485	0
C00178	Thymine	0.108743	0.0507253	-843.428	831922_f__; g__; s__	-1.12713e-05	1	K00756	0
C00178	Thymine	0.108743	0.0507253	-843.428	832255_f__S24-7; g__; s__	0	NA	NA	NA	NA
C00178	Thymine	0.108743	0.0507253	-843.428	832799_f__; g__; s__	0	NA	NA	NA	NA
C00178	Thymine	0.108743	0.0507253	-843.428	833307_f__Bradyrhizobiaceae; g__Balneimonas; s__	1.68039e-06	2	K00758 K01485	0
C00178	Thymine	0.108743	0.0507253	-843.428	833331_f__Ruminococcaceae; g__; s__	-0.000153296	1	K00756	0
C00178	Thymine	0.108743	0.0507253	-843.428	833767_f__Clostridiaceae; g__; s__	-0.000146803	1	K00756	0
C00178	Thymine	0.108743	0.0507253	-843.428	8344_f__Moraxellaceae; g__Acinetobacter; s__guillouiae	0	NA	NA	NA	NA
C00178	Thymine	0.108743	0.0507253	-843.428	834829_f__Fusobacteriaceae; g__Cetobacterium; s__somerae	3.77739e-05	1	K00756	0
C00178	Thymine	0.108743	0.0507253	-843.428	837859_f__Ruminococcaceae; g__; s__	0	NA	NA	NA	NA
C00178	Thymine	0.108743	0.0507253	-843.428	838112_f__Ruminococcaceae; g__; s__	1.31377e-05	1	K00756	0
C00178	Thymine	0.108743	0.0507253	-843.428	839200_f__Lachnospiraceae; g__Dorea; s__	0	NA	NA	NA	NA
C00178	Thymine	0.108743	0.0507253	-843.428	83993_f__Flavobacteriaceae; g__Flavobacterium; s__	0	NA	NA	NA	NA
C00178	Thymine	0.108743	0.0507253	-843.428	846392_f__Alcaligenaceae; g__Sutterella; s__	0	NA	NA	NA	NA
C00178	Thymine	0.108743	0.0507253	-843.428	851640_f__Leuconostocaceae; g__Weissella; s__paramesenteroides	6.24099e-05	1	K01485	0
C00178	Thymine	0.108743	0.0507253	-843.428	855538_f__Propionibacteriaceae; g__Propionibacterium; s__acnes	0.000393206	1	K00758	0
C00178	Thymine	0.108743	0.0507253	-843.428	855943_f__Clostridiaceae; g__Clostridium; s__butyricum	4.14758e-06	2	K00756 K01485	0
C00178	Thymine	0.108743	0.0507253	-843.428	863942_f__; g__; s__	5.96615e-06	1	K01485	0
C00178	Thymine	0.108743	0.0507253	-843.428	878298_f__Sphingobacteriaceae; g__Pedobacter; s__	0	NA	NA	NA	NA
C00178	Thymine	0.108743	0.0507253	-843.428	90210_f__; g__; s__	0	NA	NA	NA	NA
C00178	Thymine	0.108743	0.0507253	-843.428	911888_f__Moraxellaceae; g__Acinetobacter; s__schindleri	0	NA	NA	NA	NA
C00178	Thymine	0.108743	0.0507253	-843.428	929038_f__Aerococcaceae; g__Facklamia; s__	1.54032e-05	1	K00756	0
C00178	Thymine	0.108743	0.0507253	-843.428	929275_f__Streptococcaceae; g__Lactococcus; s__	0.000252048	1	K00756	0
C00178	Thymine	0.108743	0.0507253	-843.428	948267_f__Sphingomonadaceae; g__Sphingomonas; s__	0	NA	NA	NA	NA
C00178	Thymine	0.108743	0.0507253	-843.428	963920_f__Corynebacteriaceae; g__Corynebacterium; s__	5.31041e-05	1	K01485	0
C00178	Thymine	0.108743	0.0507253	-843.428	973449_f__Streptococcaceae; g__; s__	6.53344e-06	2	K00756 K01485	0
C00178	Thymine	0.108743	0.0507253	-843.428	985499_f__Moraxellaceae; g__Enhydrobacter; s__	0	NA	NA	NA	NA
C00178	Thymine	0.108743	0.0507253	-843.428	987428_f__Rhodobacteraceae; g__Rhodobacter; s__	0.000111039	1	K00758	0
C00178	Thymine	0.108743	0.0507253	-843.428	998723_f__Bacillaceae; g__Bacillus; s__	-7.47909e-06	1	K00756	0
C00178	Thymine	0.108743	0.0507253	-843.428	Rare/Low-abundance	0.00427497	NA	NA	NA	NA
C00212	Adenosine	0.0806315	0.0745648	-55.9282	1010491_f__Enterobacteriaceae; g__Erwinia; s__	5.66165e-06	4	K01119 K03787 K08723 K11751	2	K01239 K01488
C00212	Adenosine	0.0806315	0.0745648	-55.9282	1015143_f__Gemellaceae; g__; s__	0	1	K01119	1	K01239
C00212	Adenosine	0.0806315	0.0745648	-55.9282	101904_f__[Weeksellaceae]; g__Chryseobacterium; s__	1.9045e-05	2	K01081 K03787	0
C00212	Adenosine	0.0806315	0.0745648	-55.9282	1021308_f__Nocardiaceae; g__Rhodococcus; s__fascians	-4.51013e-06	1	K01081	2	K01239 K01488
C00212	Adenosine	0.0806315	0.0745648	-55.9282	1024237_f__Streptococcaceae; g__Streptococcus; s__	0	NA	NA	NA	NA
C00212	Adenosine	0.0806315	0.0745648	-55.9282	1024743_f__Sphingomonadaceae; g__Sphingomonas; s__	4.27262e-05	1	K03787	0
C00212	Adenosine	0.0806315	0.0745648	-55.9282	103093_f__; g__; s__	2.58796e-05	2	K01081 K03787	0
C00212	Adenosine	0.0806315	0.0745648	-55.9282	1032259_f__Staphylococcaceae; g__Staphylococcus; s__epidermidis	-0.000323029	0		1	K01239
C00212	Adenosine	0.0806315	0.0745648	-55.9282	1035792_f__Hyphomicrobiaceae; g__Devosia; s__	0	3	K01081 K01119 K03787	2	K01239 K01488
C00212	Adenosine	0.0806315	0.0745648	-55.9282	103580_f__; g__; s__	-1.01587e-05	0		1	K01488
C00212	Adenosine	0.0806315	0.0745648	-55.9282	1044933_f__Hyphomicrobiaceae; g__Rhodoplanes; s__	-7.33661e-06	2	K01081 K03787	0
C00212	Adenosine	0.0806315	0.0745648	-55.9282	1068936_f__; g__; s__	-1.08515e-05	0		1	K01488
C00212	Adenosine	0.0806315	0.0745648	-55.9282	1074980_f__Alteromonadaceae; g__Cellvibrio; s__	0	2	K01081 K01119	1	K01488
C00212	Adenosine	0.0806315	0.0745648	-55.9282	1081725_f__Comamonadaceae; g__; s__	-3.54999e-06	3	K01081 K01119 K03787	1	K01488
C00212	Adenosine	0.0806315	0.0745648	-55.9282	108436_f__Methylophilaceae; g__Methylotenera; s__mobilis	3.16412e-05	1	K03787	0
C00212	Adenosine	0.0806315	0.0745648	-55.9282	1091053_f__Intrasporangiaceae; g__Janibacter; s__	-0.000221916	1	K01081	1	K01488
C00212	Adenosine	0.0806315	0.0745648	-55.9282	1102876_f__Micrococcaceae; g__Rothia; s__mucilaginosa	0	NA	NA	NA	NA
C00212	Adenosine	0.0806315	0.0745648	-55.9282	1104340_f__Hyphomicrobiaceae; g__Devosia; s__	0	3	K01081 K01119 K03787	2	K01239 K01488
C00212	Adenosine	0.0806315	0.0745648	-55.9282	1105454_f__Ruminococcaceae; g__; s__	0	NA	NA	NA	NA
C00212	Adenosine	0.0806315	0.0745648	-55.9282	1105945_f__S24-7; g__; s__	6.22637e-05	2	K01081 K03787	0
C00212	Adenosine	0.0806315	0.0745648	-55.9282	1107573_f__Ruminococcaceae; g__; s__	0	NA	NA	NA	NA
C00212	Adenosine	0.0806315	0.0745648	-55.9282	1107652_f__Rikenellaceae; g__; s__	0.000298302	2	K01081 K03787	0
C00212	Adenosine	0.0806315	0.0745648	-55.9282	1107666_f__Ruminococcaceae; g__; s__	0	1	K01119	2	K01239 K01488
C00212	Adenosine	0.0806315	0.0745648	-55.9282	1109511_f__Porphyromonadaceae; g__Parabacteroides; s__	0.00048983	1	K03787	0
C00212	Adenosine	0.0806315	0.0745648	-55.9282	1109710_f__Dermabacteraceae; g__Brachybacterium; s__	-7.07098e-05	1	K01081	1	K01488
C00212	Adenosine	0.0806315	0.0745648	-55.9282	1110381_f__Aerococcaceae; g__; s__	0	1	K01119	1	K01239
C00212	Adenosine	0.0806315	0.0745648	-55.9282	1112425_f__Christensenellaceae; g__; s__	0	NA	NA	NA	NA
C00212	Adenosine	0.0806315	0.0745648	-55.9282	1113282_f__; g__; s__	0	NA	NA	NA	NA
C00212	Adenosine	0.0806315	0.0745648	-55.9282	1114520_f__Aeromonadaceae; g__; s__	-2.5755e-05	3	K01081 K01119 K03787	1	K01488
C00212	Adenosine	0.0806315	0.0745648	-55.9282	1118028_f__Chitinophagaceae; g__Sediminibacterium; s__	4.07918e-05	2	K01081 K03787	0
C00212	Adenosine	0.0806315	0.0745648	-55.9282	1119505_f__Sphingomonadaceae; g__; s__	1.61634e-05	1	K03787	0
C00212	Adenosine	0.0806315	0.0745648	-55.9282	1127483_f__Methylobacteriaceae; g__Methylobacterium; s__komagatae	3.55612e-05	1	K03787	0
C00212	Adenosine	0.0806315	0.0745648	-55.9282	1131597_f__Neisseriaceae; g__Elbe; s__Iso18	-5.40633e-07	1	K03787	0
C00212	Adenosine	0.0806315	0.0745648	-55.9282	1133686_f__Fusobacteriaceae; g__u114; s__	0	1	K03787	1	K01488
C00212	Adenosine	0.0806315	0.0745648	-55.9282	1134405_f__Microbacteriaceae; g__Microbacterium; s__maritypicum	-0.00017631	1	K01081	2	K01239 K01488
C00212	Adenosine	0.0806315	0.0745648	-55.9282	1136443_f__Deferribacteraceae; g__Mucispirillum; s__schaedleri	-0.00740261	2	K01081 K03787	0
C00212	Adenosine	0.0806315	0.0745648	-55.9282	1140416_f__Deinococcaceae; g__Deinococcus; s__	-3.98491e-06	2	K01081 K03787	1	K01239
C00212	Adenosine	0.0806315	0.0745648	-55.9282	1140915_f__Micrococcaceae; g__Micrococcus; s__luteus	-0.000220375	1	K01081	2	K01239 K01488
C00212	Adenosine	0.0806315	0.0745648	-55.9282	1142160_f__Hyphomicrobiaceae; g__Hyphomicrobium; s__zavarzinii	0	NA	NA	NA	NA
C00212	Adenosine	0.0806315	0.0745648	-55.9282	1147415_f__Lactobacillaceae; g__Lactobacillus; s__	-0.0056663	0		2	K01239 K01488
C00212	Adenosine	0.0806315	0.0745648	-55.9282	120040_f__Lachnospiraceae; g__; s__	0	NA	NA	NA	NA
C00212	Adenosine	0.0806315	0.0745648	-55.9282	128232_f__Lactobacillaceae; g__Lactobacillus; s__	0	1	K01081	2	K01239 K01488
C00212	Adenosine	0.0806315	0.0745648	-55.9282	130699_f__; g__; s__	-0.00137368	2	K01081 K03787	0
C00212	Adenosine	0.0806315	0.0745648	-55.9282	135891_f__Corynebacteriaceae; g__Corynebacterium; s__	0	1	K01081	1	K01239
C00212	Adenosine	0.0806315	0.0745648	-55.9282	135952_f__Erysipelotrichaceae; g__Allobaculum; s__	0.050541	1	K01081	0
C00212	Adenosine	0.0806315	0.0745648	-55.9282	136931_f__Rhodospirillaceae; g__; s__	0	2	K01081 K03787	1	K01239
C00212	Adenosine	0.0806315	0.0745648	-55.9282	14094_f__Lachnospiraceae; g__; s__	0	NA	NA	NA	NA
C00212	Adenosine	0.0806315	0.0745648	-55.9282	142448_f__Lactobacillaceae; g__Lactobacillus; s__	0.000148114	1	K01119	2	K01239 K01488
C00212	Adenosine	0.0806315	0.0745648	-55.9282	144544_f__Rhodobacteraceae; g__Rhodobacter; s__	0	2	K01081 K03787	2	K01239 K01488
C00212	Adenosine	0.0806315	0.0745648	-55.9282	145735_f__; g__; s__	0	NA	NA	NA	NA
C00212	Adenosine	0.0806315	0.0745648	-55.9282	146193_f__Xanthomonadaceae; g__Pseudoxanthomonas; s__indica	0	2	K01081 K03787	1	K01239
C00212	Adenosine	0.0806315	0.0745648	-55.9282	147805_f__Rhodocyclaceae; g__Methyloversatilis; s__	1.90034e-05	2	K01081 K03787	0
C00212	Adenosine	0.0806315	0.0745648	-55.9282	149955_f__Brevibacteriaceae; g__Brevibacterium; s__	-8.22599e-06	0		1	K01488
C00212	Adenosine	0.0806315	0.0745648	-55.9282	150762_f__Comamonadaceae; g__Limnohabitans; s__	6.6618e-06	2	K01081 K03787	1	K01488
C00212	Adenosine	0.0806315	0.0745648	-55.9282	1517771_f__; g__; s__	0	NA	NA	NA	NA
C00212	Adenosine	0.0806315	0.0745648	-55.9282	1517779_f__Rikenellaceae; g__; s__	1.00551e-05	2	K01081 K03787	0
C00212	Adenosine	0.0806315	0.0745648	-55.9282	1569568_f__Ruminococcaceae; g__Oscillospira; s__	-0.00531113	1	K01119	0
C00212	Adenosine	0.0806315	0.0745648	-55.9282	160115_f__Xanthomonadaceae; g__; s__	0	3	K01081 K01119 K03787	1	K01239
C00212	Adenosine	0.0806315	0.0745648	-55.9282	161725_f__Rhizobiaceae; g__Agrobacterium; s__	0	3	K01081 K01119 K03787	2	K01239 K01488
C00212	Adenosine	0.0806315	0.0745648	-55.9282	161771_f__; g__; s__	0	NA	NA	NA	NA
C00212	Adenosine	0.0806315	0.0745648	-55.9282	162898_f__Lachnospiraceae; g__; s__	0	NA	NA	NA	NA
C00212	Adenosine	0.0806315	0.0745648	-55.9282	163036_f__Comamonadaceae; g__Hydrogenophaga; s__	-1.48489e-05	3	K01081 K01119 K03787	1	K01488
C00212	Adenosine	0.0806315	0.0745648	-55.9282	163997_f__; g__; s__	0.00184372	2	K01081 K03787	0
C00212	Adenosine	0.0806315	0.0745648	-55.9282	165098_f__F16; g__; s__	-0.00185077	1	K03787	0
C00212	Adenosine	0.0806315	0.0745648	-55.9282	166550_f__; g__; s__	0	NA	NA	NA	NA
C00212	Adenosine	0.0806315	0.0745648	-55.9282	166664_f__Lachnospiraceae; g__; s__	0	NA	NA	NA	NA
C00212	Adenosine	0.0806315	0.0745648	-55.9282	167420_f__Erysipelotrichaceae; g__; s__	-3.39617e-05	0		2	K01239 K01488
C00212	Adenosine	0.0806315	0.0745648	-55.9282	169815_f__Lachnospiraceae; g__; s__	0	NA	NA	NA	NA
C00212	Adenosine	0.0806315	0.0745648	-55.9282	170220_f__Rhodobacteraceae; g__Paracoccus; s__aminovorans	0	3	K01081 K01119 K03787	2	K01239 K01488
C00212	Adenosine	0.0806315	0.0745648	-55.9282	170328_f__Erysipelotrichaceae; g__; s__	-5.02327e-05	0		2	K01239 K01488
C00212	Adenosine	0.0806315	0.0745648	-55.9282	170335_f__[Odoribacteraceae]; g__Odoribacter; s__	0.00328357	2	K01119 K11751	0
C00212	Adenosine	0.0806315	0.0745648	-55.9282	171752_f__Staphylococcaceae; g__Staphylococcus; s__sciuri	0	NA	NA	NA	NA
C00212	Adenosine	0.0806315	0.0745648	-55.9282	173632_f__[Chromatiaceae]; g__Rheinheimera; s__	0	3	K01081 K03787 K11751	1	K01488
C00212	Adenosine	0.0806315	0.0745648	-55.9282	1741618_f__; g__; s__	-2.18379e-06	2	K01081 K03787	0
C00212	Adenosine	0.0806315	0.0745648	-55.9282	174755_f__Coriobacteriaceae; g__Collinsella; s__aerofaciens	-5.82522e-05	0		1	K01239
C00212	Adenosine	0.0806315	0.0745648	-55.9282	175416_f__; g__; s__	-5.28941e-05	2	K01081 K03787	0
C00212	Adenosine	0.0806315	0.0745648	-55.9282	175613_f__; g__; s__	0.00017793	2	K01081 K03787	0
C00212	Adenosine	0.0806315	0.0745648	-55.9282	175646_f__S24-7; g__; s__	0.000249442	2	K01081 K03787	0
C00212	Adenosine	0.0806315	0.0745648	-55.9282	175696_f__Verrucomicrobiaceae; g__Akkermansia; s__muciniphila	0.000375073	1	K03787	0
C00212	Adenosine	0.0806315	0.0745648	-55.9282	175902_f__Rhodobacteraceae; g__Rubellimicrobium; s__	0	3	K01081 K01119 K03787	2	K01239 K01488
C00212	Adenosine	0.0806315	0.0745648	-55.9282	176039_f__Lachnospiraceae; g__; s__	0	NA	NA	NA	NA
C00212	Adenosine	0.0806315	0.0745648	-55.9282	176868_f__Dehalobacteriaceae; g__Dehalobacterium; s__	-2.45028e-05	1	K03787	0
C00212	Adenosine	0.0806315	0.0745648	-55.9282	177203_f__S24-7; g__; s__	0.00220881	2	K01081 K03787	0
C00212	Adenosine	0.0806315	0.0745648	-55.9282	17822_f__; g__; s__	0	NA	NA	NA	NA
C00212	Adenosine	0.0806315	0.0745648	-55.9282	178713_f__Ruminococcaceae; g__; s__	0	NA	NA	NA	NA
C00212	Adenosine	0.0806315	0.0745648	-55.9282	179548_f__S24-7; g__; s__	0.00411779	2	K01081 K03787	0
C00212	Adenosine	0.0806315	0.0745648	-55.9282	179575_f__Lachnospiraceae; g__; s__	8.96329e-06	1	K01119	0
C00212	Adenosine	0.0806315	0.0745648	-55.9282	180300_f__; g__; s__	-3.96273e-05	0		1	K01239
C00212	Adenosine	0.0806315	0.0745648	-55.9282	180465_f__; g__; s__	5.75785e-05	2	K01081 K03787	0
C00212	Adenosine	0.0806315	0.0745648	-55.9282	181368_f__Lachnospiraceae; g__; s__	9.61926e-05	0		2	K01239 K01488
C00212	Adenosine	0.0806315	0.0745648	-55.9282	181744_f__Lachnospiraceae; g__Coprococcus; s__eutactus	0	NA	NA	NA	NA
C00212	Adenosine	0.0806315	0.0745648	-55.9282	1823055_f__Streptococcaceae; g__Lactococcus; s__	0	1	K01081	1	K01488
C00212	Adenosine	0.0806315	0.0745648	-55.9282	182970_f__Verrucomicrobiaceae; g__Akkermansia; s__	4.55835e-06	1	K03787	0
C00212	Adenosine	0.0806315	0.0745648	-55.9282	183737_f__Lachnospiraceae; g__; s__	7.20039e-05	0		2	K01239 K01488
C00212	Adenosine	0.0806315	0.0745648	-55.9282	184451_f__; g__; s__	-0.0193493	2	K01081 K03787	0
C00212	Adenosine	0.0806315	0.0745648	-55.9282	184543_f__[Mogibacteriaceae]; g__; s__	0.00121411	1	K03787	0
C00212	Adenosine	0.0806315	0.0745648	-55.9282	185550_f__S24-7; g__; s__	0.000517572	2	K01081 K03787	0
C00212	Adenosine	0.0806315	0.0745648	-55.9282	185891_f__Lachnospiraceae; g__[Ruminococcus]; s__gnavus	6.6691e-06	0		2	K01239 K01488
C00212	Adenosine	0.0806315	0.0745648	-55.9282	187285_f__Ruminococcaceae; g__; s__	0	NA	NA	NA	NA
C00212	Adenosine	0.0806315	0.0745648	-55.9282	187469_f__Ruminococcaceae; g__; s__	0	NA	NA	NA	NA
C00212	Adenosine	0.0806315	0.0745648	-55.9282	187790_f__Ruminococcaceae; g__; s__	0	1	K01119	2	K01239 K01488
C00212	Adenosine	0.0806315	0.0745648	-55.9282	189214_f__Ruminococcaceae; g__Ruminococcus; s__	0	NA	NA	NA	NA
C00212	Adenosine	0.0806315	0.0745648	-55.9282	1911770_f__Lactobacillaceae; g__Lactobacillus; s__mucosae	0	1	K01081	1	K01239
C00212	Adenosine	0.0806315	0.0745648	-55.9282	191259_f__; g__; s__	0.000349443	2	K01081 K03787	0
C00212	Adenosine	0.0806315	0.0745648	-55.9282	191310_f__Ruminococcaceae; g__Oscillospira; s__	-0.00116109	1	K01119	0
C00212	Adenosine	0.0806315	0.0745648	-55.9282	191445_f__Ruminococcaceae; g__Oscillospira; s__	3.25682e-06	1	K01119	0
C00212	Adenosine	0.0806315	0.0745648	-55.9282	191656_f__; g__; s__	0	NA	NA	NA	NA
C00212	Adenosine	0.0806315	0.0745648	-55.9282	191897_f__; g__; s__	4.30403e-05	2	K01081 K03787	0
C00212	Adenosine	0.0806315	0.0745648	-55.9282	191994_f__S24-7; g__; s__	4.83087e-05	2	K01081 K03787	0
C00212	Adenosine	0.0806315	0.0745648	-55.9282	192204_f__Lachnospiraceae; g__; s__	-0.00130511	0		2	K01239 K01488
C00212	Adenosine	0.0806315	0.0745648	-55.9282	192598_f__Ruminococcaceae; g__Ruminococcus; s__	0	NA	NA	NA	NA
C00212	Adenosine	0.0806315	0.0745648	-55.9282	193174_f__Lachnospiraceae; g__; s__	0	NA	NA	NA	NA
C00212	Adenosine	0.0806315	0.0745648	-55.9282	193429_f__Lachnospiraceae; g__Anaerostipes; s__	0	NA	NA	NA	NA
C00212	Adenosine	0.0806315	0.0745648	-55.9282	193444_f__Lachnospiraceae; g__Dorea; s__	0.00302948	0		2	K01239 K01488
C00212	Adenosine	0.0806315	0.0745648	-55.9282	195028_f__Lachnospiraceae; g__Blautia; s__	-0.000240256	0		1	K01239
C00212	Adenosine	0.0806315	0.0745648	-55.9282	195189_f__Lachnospiraceae; g__Coprococcus; s__	0.000610298	0		1	K01239
C00212	Adenosine	0.0806315	0.0745648	-55.9282	196575_f__Lachnospiraceae; g__; s__	-3.37518e-05	0		3	K01239 K01488 K10213
C00212	Adenosine	0.0806315	0.0745648	-55.9282	196786_f__Lachnospiraceae; g__; s__	0	NA	NA	NA	NA
C00212	Adenosine	0.0806315	0.0745648	-55.9282	196947_f__[Paraprevotellaceae]; g__[Prevotella]; s__	0.0027572	2	K01119 K03787	0
C00212	Adenosine	0.0806315	0.0745648	-55.9282	196974_f__; g__; s__	0.00329845	2	K01081 K03787	0
C00212	Adenosine	0.0806315	0.0745648	-55.9282	197706_f__; g__; s__	-0.00281166	2	K01081 K03787	0
C00212	Adenosine	0.0806315	0.0745648	-55.9282	197780_f__Pseudomonadaceae; g__Pseudomonas; s__veronii	0	2	K01081 K03787	2	K01239 K01488
C00212	Adenosine	0.0806315	0.0745648	-55.9282	197956_f__; g__; s__	0.000498546	0		1	K01239
C00212	Adenosine	0.0806315	0.0745648	-55.9282	197960_f__Clostridiaceae; g__Clostridium; s__	0	NA	NA	NA	NA
C00212	Adenosine	0.0806315	0.0745648	-55.9282	198194_f__Ruminococcaceae; g__Oscillospira; s__	-0.000194735	1	K01119	0
C00212	Adenosine	0.0806315	0.0745648	-55.9282	199307_f__Ruminococcaceae; g__; s__	0	1	K01119	2	K01239 K01488
C00212	Adenosine	0.0806315	0.0745648	-55.9282	199532_f__; g__; s__	0.000468811	2	K01081 K03787	0
C00212	Adenosine	0.0806315	0.0745648	-55.9282	202131_f__Lactobacillaceae; g__Lactobacillus; s__	0.000125161	0		1	K01239
C00212	Adenosine	0.0806315	0.0745648	-55.9282	205214_f__[Paraprevotellaceae]; g__Paraprevotella; s__	1.70019e-06	3	K01081 K01119 K03787	0
C00212	Adenosine	0.0806315	0.0745648	-55.9282	2086578_f__; g__; s__	0	1	K03787	1	K01239
C00212	Adenosine	0.0806315	0.0745648	-55.9282	2117035_f__Rhodospirillaceae; g__Azospirillum; s__	4.04482e-06	2	K01081 K03787	0
C00212	Adenosine	0.0806315	0.0745648	-55.9282	215065_f__Anaeroplasmataceae; g__Anaeroplasma; s__	0	NA	NA	NA	NA
C00212	Adenosine	0.0806315	0.0745648	-55.9282	215086_f__; g__; s__	0	NA	NA	NA	NA
C00212	Adenosine	0.0806315	0.0745648	-55.9282	216519_f__Bifidobacteriaceae; g__Bifidobacterium; s__longum	0	NA	NA	NA	NA
C00212	Adenosine	0.0806315	0.0745648	-55.9282	216933_f__Turicibacteraceae; g__Turicibacter; s__	0.000672503	3	K01081 K01119 K03787	0
C00212	Adenosine	0.0806315	0.0745648	-55.9282	2210671_f__mitochondria; g__Nicotiana; s__tabacum	0	NA	NA	NA	NA
C00212	Adenosine	0.0806315	0.0745648	-55.9282	2212505_f__S24-7; g__; s__	0.00307688	2	K01081 K03787	0
C00212	Adenosine	0.0806315	0.0745648	-55.9282	2216525_f__Erysipelotrichaceae; g__; s__	0	2	K01081 K01119	1	K01239
C00212	Adenosine	0.0806315	0.0745648	-55.9282	227756_f__S24-7; g__; s__	0.00223741	2	K01081 K03787	0
C00212	Adenosine	0.0806315	0.0745648	-55.9282	228893_f__Ruminococcaceae; g__; s__	0	1	K01119	2	K01239 K01488
C00212	Adenosine	0.0806315	0.0745648	-55.9282	229150_f__S24-7; g__; s__	0.000204695	2	K01081 K03787	0
C00212	Adenosine	0.0806315	0.0745648	-55.9282	229459_f__; g__; s__	0	NA	NA	NA	NA
C00212	Adenosine	0.0806315	0.0745648	-55.9282	23044_f__Oxalobacteraceae; g__; s__	-3.56847e-06	2	K01081 K03787	1	K01488
C00212	Adenosine	0.0806315	0.0745648	-55.9282	230759_f__Erysipelotrichaceae; g__Allobaculum; s__	-0.014793	1	K01081	0
C00212	Adenosine	0.0806315	0.0745648	-55.9282	231166_f__S24-7; g__; s__	0.000979734	2	K01081 K03787	0
C00212	Adenosine	0.0806315	0.0745648	-55.9282	231510_f__Coriobacteriaceae; g__Adlercreutzia; s__	0	NA	NA	NA	NA
C00212	Adenosine	0.0806315	0.0745648	-55.9282	232085_f__; g__; s__	0	NA	NA	NA	NA
C00212	Adenosine	0.0806315	0.0745648	-55.9282	232681_f__Lachnospiraceae; g__; s__	4.22053e-05	0		2	K01239 K01488
C00212	Adenosine	0.0806315	0.0745648	-55.9282	233403_f__[Odoribacteraceae]; g__Odoribacter; s__	2.06831e-05	2	K01119 K11751	0
C00212	Adenosine	0.0806315	0.0745648	-55.9282	233849_f__Ruminococcaceae; g__; s__	0	NA	NA	NA	NA
C00212	Adenosine	0.0806315	0.0745648	-55.9282	234054_f__; g__; s__	0	NA	NA	NA	NA
C00212	Adenosine	0.0806315	0.0745648	-55.9282	235046_f__Prevotellaceae; g__Prevotella; s__	3.62723e-05	3	K01081 K01119 K03787	0
C00212	Adenosine	0.0806315	0.0745648	-55.9282	236811_f__Enterobacteriaceae; g__Enterobacter; s__	4.40431e-05	4	K01119 K03787 K08723 K11751	1	K01488
C00212	Adenosine	0.0806315	0.0745648	-55.9282	237270_f__Rhodocyclaceae; g__Thauera; s__	0	2	K01081 K03787	1	K01488
C00212	Adenosine	0.0806315	0.0745648	-55.9282	238752_f__Oxalobacteraceae; g__Ralstonia; s__	0	1	K03787	1	K01488
C00212	Adenosine	0.0806315	0.0745648	-55.9282	2392996_f__Armatimonadaceae; g__Armatimonas; s__	3.63443e-06	2	K01081 K03787	0
C00212	Adenosine	0.0806315	0.0745648	-55.9282	239562_f__; g__; s__	0	NA	NA	NA	NA
C00212	Adenosine	0.0806315	0.0745648	-55.9282	239777_f__Caulobacteraceae; g__; s__	0	1	K03787	2	K01239 K01488
C00212	Adenosine	0.0806315	0.0745648	-55.9282	242577_f__ACK-M1; g__; s__	-3.03944e-05	1	K01081	1	K01488
C00212	Adenosine	0.0806315	0.0745648	-55.9282	242917_f__Lactobacillaceae; g__Lactobacillus; s__	0.00747717	0		1	K01239
C00212	Adenosine	0.0806315	0.0745648	-55.9282	246246_f__Lachnospiraceae; g__; s__	0	NA	NA	NA	NA
C00212	Adenosine	0.0806315	0.0745648	-55.9282	248736_f__Bacillaceae; g__; s__	5.02291e-06	3	K01081 K01119 K08693	1	K01239
C00212	Adenosine	0.0806315	0.0745648	-55.9282	250827_f__Sphingomonadaceae; g__Novosphingobium; s__	2.84969e-05	1	K01081	0
C00212	Adenosine	0.0806315	0.0745648	-55.9282	251077_f__Deinococcaceae; g__Deinococcus; s__	2.59139e-06	3	K01081 K01119 K03787	1	K01239
C00212	Adenosine	0.0806315	0.0745648	-55.9282	251341_f__Pseudomonadaceae; g__; s__	0	2	K01081 K03787	1	K01488
C00212	Adenosine	0.0806315	0.0745648	-55.9282	2527315_f__Ruminococcaceae; g__Ruminococcus; s__	3.05591e-05	0		1	K01239
C00212	Adenosine	0.0806315	0.0745648	-55.9282	252742_f__S24-7; g__; s__	0.00455307	2	K01081 K03787	0
C00212	Adenosine	0.0806315	0.0745648	-55.9282	254116_f__Bradyrhizobiaceae; g__; s__	7.52039e-05	2	K01081 K03787	0
C00212	Adenosine	0.0806315	0.0745648	-55.9282	256155_f__Xanthomonadaceae; g__Stenotrophomonas; s__geniculata	0	2	K01081 K03787	1	K01239
C00212	Adenosine	0.0806315	0.0745648	-55.9282	256742_f__Rikenellaceae; g__; s__	1.12684e-05	2	K01081 K03787	0
C00212	Adenosine	0.0806315	0.0745648	-55.9282	258169_f__Lachnospiraceae; g__; s__	2.4185e-05	0		2	K01239 K01488
C00212	Adenosine	0.0806315	0.0745648	-55.9282	258904_f__Peptostreptococcaceae; g__; s__	0	1	K01081	2	K01239 K01488
C00212	Adenosine	0.0806315	0.0745648	-55.9282	259012_f__S24-7; g__; s__	-9.26816e-05	2	K01081 K03787	0
C00212	Adenosine	0.0806315	0.0745648	-55.9282	259081_f__; g__; s__	4.2596e-05	2	K01081 K03787	0
C00212	Adenosine	0.0806315	0.0745648	-55.9282	259120_f__Ruminococcaceae; g__; s__	0	NA	NA	NA	NA
C00212	Adenosine	0.0806315	0.0745648	-55.9282	260205_f__; g__; s__	3.97e-05	2	K01081 K03787	0
C00212	Adenosine	0.0806315	0.0745648	-55.9282	260410_f__Bacteroidaceae; g__Bacteroides; s__	0.000206182	3	K01081 K01119 K03787	0
C00212	Adenosine	0.0806315	0.0745648	-55.9282	260527_f__S24-7; g__; s__	0.00930912	2	K01081 K03787	0
C00212	Adenosine	0.0806315	0.0745648	-55.9282	260553_f__Lachnospiraceae; g__; s__	3.86779e-05	0		2	K01239 K01488
C00212	Adenosine	0.0806315	0.0745648	-55.9282	260859_f__Ruminococcaceae; g__; s__	0	1	K01119	2	K01239 K01488
C00212	Adenosine	0.0806315	0.0745648	-55.9282	260861_f__Lachnospiraceae; g__Dorea; s__	0.00627746	0		2	K01239 K01488
C00212	Adenosine	0.0806315	0.0745648	-55.9282	261265_f__Lachnospiraceae; g__; s__	0	NA	NA	NA	NA
C00212	Adenosine	0.0806315	0.0745648	-55.9282	261373_f__; g__; s__	0	NA	NA	NA	NA
C00212	Adenosine	0.0806315	0.0745648	-55.9282	261411_f__Coriobacteriaceae; g__Adlercreutzia; s__	0	NA	NA	NA	NA
C00212	Adenosine	0.0806315	0.0745648	-55.9282	262095_f__Erysipelotrichaceae; g__; s__	0	NA	NA	NA	NA
C00212	Adenosine	0.0806315	0.0745648	-55.9282	262119_f__; g__; s__	1.24032e-05	2	K01081 K03787	0
C00212	Adenosine	0.0806315	0.0745648	-55.9282	262633_f__Lachnospiraceae; g__[Ruminococcus]; s__gnavus	-0.0602465	0		2	K01239 K01488
C00212	Adenosine	0.0806315	0.0745648	-55.9282	262639_f__; g__; s__	-0.00446706	2	K01081 K03787	0
C00212	Adenosine	0.0806315	0.0745648	-55.9282	262801_f__; g__; s__	0.00030856	2	K01081 K03787	0
C00212	Adenosine	0.0806315	0.0745648	-55.9282	262831_f__Erysipelotrichaceae; g__Coprobacillus; s__	0	NA	NA	NA	NA
C00212	Adenosine	0.0806315	0.0745648	-55.9282	262944_f__Ruminococcaceae; g__; s__	0	NA	NA	NA	NA
C00212	Adenosine	0.0806315	0.0745648	-55.9282	262997_f__; g__; s__	-0.000506851	2	K01081 K03787	0
C00212	Adenosine	0.0806315	0.0745648	-55.9282	2632912_f__Comamonadaceae; g__; s__	-1.4444e-05	2	K01081 K03787	1	K01488
C00212	Adenosine	0.0806315	0.0745648	-55.9282	263463_f__; g__; s__	0	NA	NA	NA	NA
C00212	Adenosine	0.0806315	0.0745648	-55.9282	263705_f__Peptococcaceae; g__; s__	-4.42104e-05	1	K03787	0
C00212	Adenosine	0.0806315	0.0745648	-55.9282	263908_f__Lachnospiraceae; g__; s__	0	NA	NA	NA	NA
C00212	Adenosine	0.0806315	0.0745648	-55.9282	264527_f__Enterobacteriaceae; g__Serratia; s__marcescens	-0.00036904	2	K01119 K11751	2	K01239 K01488
C00212	Adenosine	0.0806315	0.0745648	-55.9282	2645488_f__Erysipelotrichaceae; g__; s__	1.09251e-05	0		2	K01239 K01488
C00212	Adenosine	0.0806315	0.0745648	-55.9282	264916_f__Erysipelotrichaceae; g__Allobaculum; s__	-0.0241377	1	K01081	0
C00212	Adenosine	0.0806315	0.0745648	-55.9282	264993_f__; g__; s__	0.000470665	0		1	K01239
C00212	Adenosine	0.0806315	0.0745648	-55.9282	265052_f__S24-7; g__; s__	0.00230753	2	K01081 K03787	0
C00212	Adenosine	0.0806315	0.0745648	-55.9282	265106_f__Coriobacteriaceae; g__Adlercreutzia; s__	0	NA	NA	NA	NA
C00212	Adenosine	0.0806315	0.0745648	-55.9282	265137_f__Acetobacteraceae; g__Roseomonas; s__massiliensis	0	1	K01081	2	K01239 K01488
C00212	Adenosine	0.0806315	0.0745648	-55.9282	265483_f__Ruminococcaceae; g__Oscillospira; s__	2.29744e-05	1	K01119	0
C00212	Adenosine	0.0806315	0.0745648	-55.9282	266469_f__Ruminococcaceae; g__Oscillospira; s__	-0.000329497	1	K01119	0
C00212	Adenosine	0.0806315	0.0745648	-55.9282	266694_f__; g__; s__	0.000677693	2	K01081 K03787	0
C00212	Adenosine	0.0806315	0.0745648	-55.9282	266720_f__Ruminococcaceae; g__; s__	1.20246e-05	1	K01119	0
C00212	Adenosine	0.0806315	0.0745648	-55.9282	266726_f__Lachnospiraceae; g__Coprococcus; s__	0.000475783	0		1	K01239
C00212	Adenosine	0.0806315	0.0745648	-55.9282	267042_f__Ruminococcaceae; g__Ruminococcus; s__	-0.000620515	0		1	K01239
C00212	Adenosine	0.0806315	0.0745648	-55.9282	267514_f__Lachnospiraceae; g__Coprococcus; s__	0.000259494	0		1	K01239
C00212	Adenosine	0.0806315	0.0745648	-55.9282	268410_f__Ruminococcaceae; g__; s__	-3.35999e-05	1	K01119	0
C00212	Adenosine	0.0806315	0.0745648	-55.9282	268646_f__Ruminococcaceae; g__Oscillospira; s__	-5.93564e-05	1	K01119	0
C00212	Adenosine	0.0806315	0.0745648	-55.9282	268965_f__S24-7; g__; s__	0.0056784	2	K01081 K03787	0
C00212	Adenosine	0.0806315	0.0745648	-55.9282	269070_f__Ruminococcaceae; g__; s__	0	1	K01119	2	K01239 K01488
C00212	Adenosine	0.0806315	0.0745648	-55.9282	269161_f__Lachnospiraceae; g__; s__	0	NA	NA	NA	NA
C00212	Adenosine	0.0806315	0.0745648	-55.9282	269238_f__Ruminococcaceae; g__Ruminococcus; s__	0	NA	NA	NA	NA
C00212	Adenosine	0.0806315	0.0745648	-55.9282	269313_f__Lachnospiraceae; g__; s__	0.00191598	0		2	K01239 K01488
C00212	Adenosine	0.0806315	0.0745648	-55.9282	269340_f__S24-7; g__; s__	0.00083409	2	K01081 K03787	0
C00212	Adenosine	0.0806315	0.0745648	-55.9282	269532_f__Ruminococcaceae; g__; s__	0	NA	NA	NA	NA
C00212	Adenosine	0.0806315	0.0745648	-55.9282	269657_f__Lachnospiraceae; g__; s__	1.98346e-05	0		2	K01239 K01488
C00212	Adenosine	0.0806315	0.0745648	-55.9282	269873_f__S24-7; g__; s__	-0.000342297	2	K01081 K03787	0
C00212	Adenosine	0.0806315	0.0745648	-55.9282	269986_f__Coriobacteriaceae; g__; s__	0	NA	NA	NA	NA
C00212	Adenosine	0.0806315	0.0745648	-55.9282	270158_f__S24-7; g__; s__	0.00183409	2	K01081 K03787	0
C00212	Adenosine	0.0806315	0.0745648	-55.9282	270440_f__; g__; s__	0	NA	NA	NA	NA
C00212	Adenosine	0.0806315	0.0745648	-55.9282	270441_f__Christensenellaceae; g__; s__	0	NA	NA	NA	NA
C00212	Adenosine	0.0806315	0.0745648	-55.9282	270519_f__Ruminococcaceae; g__Oscillospira; s__	0.000569551	1	K01119	0
C00212	Adenosine	0.0806315	0.0745648	-55.9282	270759_f__Lachnospiraceae; g__; s__	0	NA	NA	NA	NA
C00212	Adenosine	0.0806315	0.0745648	-55.9282	271068_f__Coriobacteriaceae; g__Adlercreutzia; s__	0	NA	NA	NA	NA
C00212	Adenosine	0.0806315	0.0745648	-55.9282	271242_f__; g__; s__	-1.4883e-05	2	K01081 K03787	0
C00212	Adenosine	0.0806315	0.0745648	-55.9282	272455_f__; g__; s__	8.17179e-06	2	K01081 K03787	0
C00212	Adenosine	0.0806315	0.0745648	-55.9282	272749_f__Lachnospiraceae; g__; s__	8.74864e-05	0		2	K01239 K01488
C00212	Adenosine	0.0806315	0.0745648	-55.9282	272855_f__S24-7; g__; s__	0.000679922	2	K01081 K03787	0
C00212	Adenosine	0.0806315	0.0745648	-55.9282	273078_f__; g__; s__	-0.000259353	2	K01081 K03787	0
C00212	Adenosine	0.0806315	0.0745648	-55.9282	273558_f__Lachnospiraceae; g__; s__	0.000216751	0		2	K01239 K01488
C00212	Adenosine	0.0806315	0.0745648	-55.9282	274238_f__Lachnospiraceae; g__; s__	0.000720564	0		2	K01239 K01488
C00212	Adenosine	0.0806315	0.0745648	-55.9282	274251_f__S24-7; g__; s__	0.001299	2	K01081 K03787	0
C00212	Adenosine	0.0806315	0.0745648	-55.9282	2748888_f__Ruminococcaceae; g__Anaerotruncus; s__	0	1	K01119	2	K01239 K01488
C00212	Adenosine	0.0806315	0.0745648	-55.9282	275218_f__Ruminococcaceae; g__; s__	0	NA	NA	NA	NA
C00212	Adenosine	0.0806315	0.0745648	-55.9282	275607_f__Lachnospiraceae; g__; s__	0	NA	NA	NA	NA
C00212	Adenosine	0.0806315	0.0745648	-55.9282	275974_f__Coriobacteriaceae; g__Adlercreutzia; s__	0	NA	NA	NA	NA
C00212	Adenosine	0.0806315	0.0745648	-55.9282	276218_f__S24-7; g__; s__	2.83899e-05	2	K01081 K03787	0
C00212	Adenosine	0.0806315	0.0745648	-55.9282	276260_f__Lachnospiraceae; g__[Ruminococcus]; s__gnavus	-8.11234e-05	0		2	K01239 K01488
C00212	Adenosine	0.0806315	0.0745648	-55.9282	276348_f__Lachnospiraceae; g__; s__	0.00124459	0		2	K01239 K01488
C00212	Adenosine	0.0806315	0.0745648	-55.9282	277202_f__; g__; s__	0	NA	NA	NA	NA
C00212	Adenosine	0.0806315	0.0745648	-55.9282	279025_f__Comamonadaceae; g__; s__	-4.14113e-06	2	K01081 K03787	1	K01488
C00212	Adenosine	0.0806315	0.0745648	-55.9282	2797559_f__Lachnospiraceae; g__[Ruminococcus]; s__gnavus	0.00432932	0		2	K01239 K01488
C00212	Adenosine	0.0806315	0.0745648	-55.9282	2797565_f__[Mogibacteriaceae]; g__; s__	-5.92531e-07	1	K03787	0
C00212	Adenosine	0.0806315	0.0745648	-55.9282	286248_f__Bacillaceae; g__Anoxybacillus; s__kestanbolensis	-3.18837e-06	1	K01081	0
C00212	Adenosine	0.0806315	0.0745648	-55.9282	2897325_f__Desulfovibrionaceae; g__Bilophila; s__	-0.000707915	2	K01081 K03787	0
C00212	Adenosine	0.0806315	0.0745648	-55.9282	292057_f__Lactobacillaceae; g__Lactobacillus; s__	-0.000609286	0		1	K01239
C00212	Adenosine	0.0806315	0.0745648	-55.9282	298307_f__Enterobacteriaceae; g__; s__	-0.000118157	4	K01081 K01119 K03787 K11751	2	K01239 K01488
C00212	Adenosine	0.0806315	0.0745648	-55.9282	3013444_f__; g__; s__	0.000246157	2	K01081 K03787	0
C00212	Adenosine	0.0806315	0.0745648	-55.9282	301892_f__Clostridiaceae; g__Candidatus Arthromitus; s__	3.91994e-06	1	K01119	0
C00212	Adenosine	0.0806315	0.0745648	-55.9282	3028318_f__Rikenellaceae; g__; s__	0.0013537	2	K01081 K03787	0
C00212	Adenosine	0.0806315	0.0745648	-55.9282	303522_f__Micrococcaceae; g__Arthrobacter; s__	-2.39782e-05	1	K01081	2	K01239 K01488
C00212	Adenosine	0.0806315	0.0745648	-55.9282	3042_f__Chlamydiaceae; g__Chlamydia; s__	8.30402e-05	1	K03787	0
C00212	Adenosine	0.0806315	0.0745648	-55.9282	305112_f__Lachnospiraceae; g__; s__	6.162e-05	0		2	K01239 K01488
C00212	Adenosine	0.0806315	0.0745648	-55.9282	306914_f__Lachnospiraceae; g__[Ruminococcus]; s__gnavus	0.0383259	0		2	K01239 K01488
C00212	Adenosine	0.0806315	0.0745648	-55.9282	309363_f__S24-7; g__; s__	0.00278162	2	K01081 K03787	0
C00212	Adenosine	0.0806315	0.0745648	-55.9282	309588_f__[Chromatiaceae]; g__Alishewanella; s__	0	3	K01081 K03787 K11751	1	K01488
C00212	Adenosine	0.0806315	0.0745648	-55.9282	309740_f__Rikenellaceae; g__; s__	0.00106604	2	K01081 K03787	0
C00212	Adenosine	0.0806315	0.0745648	-55.9282	310557_f__Ruminococcaceae; g__; s__	0	1	K01119	2	K01239 K01488
C00212	Adenosine	0.0806315	0.0745648	-55.9282	312145_f__; g__; s__	-0.000127952	2	K01081 K03787	0
C00212	Adenosine	0.0806315	0.0745648	-55.9282	312581_f__; g__; s__	0.000231352	2	K01081 K03787	0
C00212	Adenosine	0.0806315	0.0745648	-55.9282	313273_f__; g__; s__	-0.000898112	2	K01081 K03787	0
C00212	Adenosine	0.0806315	0.0745648	-55.9282	313756_f__Bacteroidaceae; g__Bacteroides; s__caccae	1.1056e-05	3	K01081 K01119 K03787	0
C00212	Adenosine	0.0806315	0.0745648	-55.9282	313968_f__Ruminococcaceae; g__; s__	2.93561e-05	1	K01119	0
C00212	Adenosine	0.0806315	0.0745648	-55.9282	314362_f__S24-7; g__; s__	4.04605e-06	2	K01081 K03787	0
C00212	Adenosine	0.0806315	0.0745648	-55.9282	314565_f__Ruminococcaceae; g__; s__	0	NA	NA	NA	NA
C00212	Adenosine	0.0806315	0.0745648	-55.9282	316416_f__Ruminococcaceae; g__; s__	0	1	K01119	2	K01239 K01488
C00212	Adenosine	0.0806315	0.0745648	-55.9282	316747_f__Lachnospiraceae; g__; s__	-4.10662e-05	2	K01119 K03787	0
C00212	Adenosine	0.0806315	0.0745648	-55.9282	3172949_f__S24-7; g__; s__	0.00349245	2	K01081 K03787	0
C00212	Adenosine	0.0806315	0.0745648	-55.9282	318162_f__; g__; s__	0.000120516	2	K01081 K03787	0
C00212	Adenosine	0.0806315	0.0745648	-55.9282	318211_f__Lactobacillaceae; g__Lactobacillus; s__	9.16051e-05	0		2	K01239 K01488
C00212	Adenosine	0.0806315	0.0745648	-55.9282	319909_f__; g__; s__	-0.000433981	2	K01081 K03787	0
C00212	Adenosine	0.0806315	0.0745648	-55.9282	320169_f__S24-7; g__; s__	0.000288129	2	K01081 K03787	0
C00212	Adenosine	0.0806315	0.0745648	-55.9282	320390_f__Lachnospiraceae; g__; s__	0	NA	NA	NA	NA
C00212	Adenosine	0.0806315	0.0745648	-55.9282	320879_f__Corynebacteriaceae; g__Corynebacterium; s__	-6.09582e-05	0		2	K01239 K01488
C00212	Adenosine	0.0806315	0.0745648	-55.9282	321001_f__Comamonadaceae; g__Limnohabitans; s__	5.80181e-06	2	K01081 K03787	1	K01488
C00212	Adenosine	0.0806315	0.0745648	-55.9282	321164_f__Comamonadaceae; g__Limnohabitans; s__	1.73125e-05	2	K01081 K03787	1	K01488
C00212	Adenosine	0.0806315	0.0745648	-55.9282	321660_f__Ruminococcaceae; g__; s__	5.86413e-05	1	K01119	0
C00212	Adenosine	0.0806315	0.0745648	-55.9282	321821_f__; g__; s__	2.89489e-05	2	K01081 K03787	0
C00212	Adenosine	0.0806315	0.0745648	-55.9282	322839_f__; g__; s__	0	NA	NA	NA	NA
C00212	Adenosine	0.0806315	0.0745648	-55.9282	323286_f__; g__; s__	0.000928017	2	K01081 K03787	0
C00212	Adenosine	0.0806315	0.0745648	-55.9282	324567_f__; g__; s__	-0.0005939	2	K01081 K03787	0
C00212	Adenosine	0.0806315	0.0745648	-55.9282	325126_f__Lachnospiraceae; g__Coprococcus; s__	5.58526e-06	0		1	K01239
C00212	Adenosine	0.0806315	0.0745648	-55.9282	325289_f__; g__; s__	0	NA	NA	NA	NA
C00212	Adenosine	0.0806315	0.0745648	-55.9282	3259161_f__; g__; s__	0	NA	NA	NA	NA
C00212	Adenosine	0.0806315	0.0745648	-55.9282	326095_f__S24-7; g__; s__	8.78231e-05	2	K01081 K03787	0
C00212	Adenosine	0.0806315	0.0745648	-55.9282	326701_f__; g__; s__	-2.06733e-05	2	K01081 K03787	0
C00212	Adenosine	0.0806315	0.0745648	-55.9282	327284_f__; g__; s__	-0.000545445	2	K01081 K03787	0
C00212	Adenosine	0.0806315	0.0745648	-55.9282	328222_f__; g__; s__	0.000103281	2	K01081 K03787	0
C00212	Adenosine	0.0806315	0.0745648	-55.9282	329138_f__Saprospiraceae; g__; s__	0	2	K01081 K03787	1	K01488
C00212	Adenosine	0.0806315	0.0745648	-55.9282	32988_f__Caulobacteraceae; g__Phenylobacterium; s__	0	1	K03787	2	K01239 K01488
C00212	Adenosine	0.0806315	0.0745648	-55.9282	330293_f__Desulfovibrionaceae; g__Desulfovibrio; s__C21_c20	0.0272088	2	K01081 K03787	0
C00212	Adenosine	0.0806315	0.0745648	-55.9282	330496_f__; g__; s__	-6.95304e-05	1	K01119	0
C00212	Adenosine	0.0806315	0.0745648	-55.9282	330772_f__S24-7; g__; s__	0.00700612	2	K01081 K03787	0
C00212	Adenosine	0.0806315	0.0745648	-55.9282	3314550_f__S24-7; g__; s__	0.00327765	2	K01081 K03787	0
C00212	Adenosine	0.0806315	0.0745648	-55.9282	333049_f__; g__; s__	-1.29017e-05	2	K01081 K03787	0
C00212	Adenosine	0.0806315	0.0745648	-55.9282	334386_f__Comamonadaceae; g__; s__	-3.91694e-06	2	K01081 K03787	1	K01488
C00212	Adenosine	0.0806315	0.0745648	-55.9282	335575_f__S24-7; g__; s__	0.00131327	2	K01081 K03787	0
C00212	Adenosine	0.0806315	0.0745648	-55.9282	335846_f__Lachnospiraceae; g__; s__	-7.89223e-05	0		2	K01239 K01488
C00212	Adenosine	0.0806315	0.0745648	-55.9282	336228_f__Veillonellaceae; g__Dialister; s__	1.46408e-06	2	K01081 K03787	0
C00212	Adenosine	0.0806315	0.0745648	-55.9282	3377773_f__Erysipelotrichaceae; g__; s__	-1.96885e-05	0		2	K01239 K01488
C00212	Adenosine	0.0806315	0.0745648	-55.9282	337784_f__[Mogibacteriaceae]; g__; s__	3.4514e-05	1	K03787	0
C00212	Adenosine	0.0806315	0.0745648	-55.9282	337992_f__Lachnospiraceae; g__[Ruminococcus]; s__gnavus	0.0350364	0		2	K01239 K01488
C00212	Adenosine	0.0806315	0.0745648	-55.9282	338553_f__Coriobacteriaceae; g__Adlercreutzia; s__	0	NA	NA	NA	NA
C00212	Adenosine	0.0806315	0.0745648	-55.9282	338644_f__Coriobacteriaceae; g__Adlercreutzia; s__	0	NA	NA	NA	NA
C00212	Adenosine	0.0806315	0.0745648	-55.9282	339031_f__Ruminococcaceae; g__Ruminococcus; s__	0.000563602	0		1	K01239
C00212	Adenosine	0.0806315	0.0745648	-55.9282	339229_f__Lachnospiraceae; g__; s__	0	NA	NA	NA	NA
C00212	Adenosine	0.0806315	0.0745648	-55.9282	339790_f__Lachnospiraceae; g__Blautia; s__	-0.000809199	0		1	K01239
C00212	Adenosine	0.0806315	0.0745648	-55.9282	340181_f__Coriobacteriaceae; g__Adlercreutzia; s__	0	NA	NA	NA	NA
C00212	Adenosine	0.0806315	0.0745648	-55.9282	340297_f__Ruminococcaceae; g__Ruminococcus; s__	0.00041317	0		1	K01239
C00212	Adenosine	0.0806315	0.0745648	-55.9282	340792_f__[Mogibacteriaceae]; g__; s__	9.32968e-05	1	K03787	0
C00212	Adenosine	0.0806315	0.0745648	-55.9282	340794_f__Ruminococcaceae; g__Ruminococcus; s__	0	NA	NA	NA	NA
C00212	Adenosine	0.0806315	0.0745648	-55.9282	341309_f__S24-7; g__; s__	0.000610592	2	K01081 K03787	0
C00212	Adenosine	0.0806315	0.0745648	-55.9282	341749_f__Lachnospiraceae; g__; s__	8.59144e-06	0		2	K01239 K01488
C00212	Adenosine	0.0806315	0.0745648	-55.9282	341913_f__S24-7; g__; s__	0.00436189	2	K01081 K03787	0
C00212	Adenosine	0.0806315	0.0745648	-55.9282	342395_f__Bacteroidaceae; g__Bacteroides; s__	0.000565795	2	K01119 K03787	0
C00212	Adenosine	0.0806315	0.0745648	-55.9282	342429_f__Lachnospiraceae; g__; s__	0	NA	NA	NA	NA
C00212	Adenosine	0.0806315	0.0745648	-55.9282	342504_f__Clostridiaceae; g__; s__	0.000486083	1	K01119	0
C00212	Adenosine	0.0806315	0.0745648	-55.9282	342764_f__Ruminococcaceae; g__Ruminococcus; s__	0	NA	NA	NA	NA
C00212	Adenosine	0.0806315	0.0745648	-55.9282	342962_f__S24-7; g__; s__	0.000978869	2	K01081 K03787	0
C00212	Adenosine	0.0806315	0.0745648	-55.9282	3438003_f__Enterobacteriaceae; g__Trabulsiella; s__farmeri	1.01539e-05	4	K01119 K03787 K08723 K11751	1	K01488
C00212	Adenosine	0.0806315	0.0745648	-55.9282	344256_f__; g__; s__	-0.000132489	2	K01081 K03787	0
C00212	Adenosine	0.0806315	0.0745648	-55.9282	344527_f__Ruminococcaceae; g__; s__	0	1	K01119	2	K01239 K01488
C00212	Adenosine	0.0806315	0.0745648	-55.9282	345126_f__S24-7; g__; s__	0.00218663	2	K01081 K03787	0
C00212	Adenosine	0.0806315	0.0745648	-55.9282	345235_f__; g__; s__	1.20024e-05	2	K01081 K03787	0
C00212	Adenosine	0.0806315	0.0745648	-55.9282	346804_f__Ruminococcaceae; g__; s__	0	1	K01119	2	K01239 K01488
C00212	Adenosine	0.0806315	0.0745648	-55.9282	348670_f__Bacteroidaceae; g__Bacteroides; s__	4.48978e-05	3	K01081 K01119 K03787	0
C00212	Adenosine	0.0806315	0.0745648	-55.9282	349509_f__Enterobacteriaceae; g__Plesiomonas; s__shigelloides	0	3	K01119 K03787 K11751	2	K01239 K01488
C00212	Adenosine	0.0806315	0.0745648	-55.9282	350277_f__Bacteroidaceae; g__Bacteroides; s__uniformis	3.20185e-05	2	K01119 K03787	0
C00212	Adenosine	0.0806315	0.0745648	-55.9282	350431_f__Lachnospiraceae; g__; s__	0	NA	NA	NA	NA
C00212	Adenosine	0.0806315	0.0745648	-55.9282	351881_f__Lachnospiraceae; g__; s__	0.000180751	0		2	K01239 K01488
C00212	Adenosine	0.0806315	0.0745648	-55.9282	352409_f__Streptococcaceae; g__Streptococcus; s__	0	NA	NA	NA	NA
C00212	Adenosine	0.0806315	0.0745648	-55.9282	354654_f__S24-7; g__; s__	0.00705667	2	K01081 K03787	0
C00212	Adenosine	0.0806315	0.0745648	-55.9282	355184_f__Methylobacteriaceae; g__; s__	1.34632e-06	1	K03787	0
C00212	Adenosine	0.0806315	0.0745648	-55.9282	356655_f__Lactobacillaceae; g__Lactobacillus; s__plantarum	5.85011e-07	1	K01119	1	K01239
C00212	Adenosine	0.0806315	0.0745648	-55.9282	358041_f__Lachnospiraceae; g__Blautia; s__producta	6.07205e-05	0		1	K01239
C00212	Adenosine	0.0806315	0.0745648	-55.9282	358646_f__Ruminococcaceae; g__Ruminococcus; s__	0	NA	NA	NA	NA
C00212	Adenosine	0.0806315	0.0745648	-55.9282	360037_f__Lachnospiraceae; g__Blautia; s__	-0.000111477	0		1	K01239
C00212	Adenosine	0.0806315	0.0745648	-55.9282	362339_f__Desulfovibrionaceae; g__Desulfovibrio; s__	4.97286e-06	2	K01081 K03787	0
C00212	Adenosine	0.0806315	0.0745648	-55.9282	363425_f__Ruminococcaceae; g__Faecalibacterium; s__prausnitzii	0	NA	NA	NA	NA
C00212	Adenosine	0.0806315	0.0745648	-55.9282	363514_f__Ruminococcaceae; g__; s__	0	NA	NA	NA	NA
C00212	Adenosine	0.0806315	0.0745648	-55.9282	363996_f__Ruminococcaceae; g__Ruminococcus; s__bromii	-0.000178738	0		1	K01239
C00212	Adenosine	0.0806315	0.0745648	-55.9282	364609_f__Ruminococcaceae; g__; s__	5.98088e-06	1	K01119	0
C00212	Adenosine	0.0806315	0.0745648	-55.9282	365893_f__Ruminococcaceae; g__; s__	0	NA	NA	NA	NA
C00212	Adenosine	0.0806315	0.0745648	-55.9282	368386_f__; g__; s__	4.59177e-05	0		1	K01239
C00212	Adenosine	0.0806315	0.0745648	-55.9282	368692_f__Ruminococcaceae; g__; s__	0	NA	NA	NA	NA
C00212	Adenosine	0.0806315	0.0745648	-55.9282	36932_f__Neisseriaceae; g__Vogesella; s__	-3.14592e-07	1	K03787	0
C00212	Adenosine	0.0806315	0.0745648	-55.9282	369531_f__Erysipelotrichaceae; g__; s__	0	NA	NA	NA	NA
C00212	Adenosine	0.0806315	0.0745648	-55.9282	369681_f__Clostridiaceae; g__Clostridium; s__	0	3	K01119 K03787 K08693	1	K01488
C00212	Adenosine	0.0806315	0.0745648	-55.9282	3754064_f__Hyphomicrobiaceae; g__Stappia; s__indica	0	2	K01081 K03787	1	K01488
C00212	Adenosine	0.0806315	0.0745648	-55.9282	390820_f__; g__; s__	0.000113809	2	K01081 K03787	0
C00212	Adenosine	0.0806315	0.0745648	-55.9282	3997220_f__; g__; s__	3.31239e-06	1	K01081	0
C00212	Adenosine	0.0806315	0.0745648	-55.9282	411208_f__S24-7; g__; s__	0.000208385	2	K01081 K03787	0
C00212	Adenosine	0.0806315	0.0745648	-55.9282	413275_f__Ruminococcaceae; g__; s__	0	NA	NA	NA	NA
C00212	Adenosine	0.0806315	0.0745648	-55.9282	418334_f__; g__; s__	0	NA	NA	NA	NA
C00212	Adenosine	0.0806315	0.0745648	-55.9282	4212323_f__Caulobacteraceae; g__Mycoplana; s__	0	1	K03787	2	K01239 K01488
C00212	Adenosine	0.0806315	0.0745648	-55.9282	4255027_f__Ruminococcaceae; g__Oscillospira; s__	-0.00131888	1	K01119	0
C00212	Adenosine	0.0806315	0.0745648	-55.9282	426919_f__Aeromonadaceae; g__; s__	-1.42956e-06	3	K01081 K01119 K03787	1	K01488
C00212	Adenosine	0.0806315	0.0745648	-55.9282	428110_f__Hyphomicrobiaceae; g__Hyphomicrobium; s__	0	NA	NA	NA	NA
C00212	Adenosine	0.0806315	0.0745648	-55.9282	4300914_f__Pseudomonadaceae; g__Pseudomonas; s__stutzeri	0	2	K01081 K03787	1	K01488
C00212	Adenosine	0.0806315	0.0745648	-55.9282	4301368_f__Enterobacteriaceae; g__Klebsiella; s__	-6.62666e-05	5	K01081 K01119 K03787 K08723 K11751	1	K01488
C00212	Adenosine	0.0806315	0.0745648	-55.9282	4303191_f__; g__; s__	2.98722e-06	2	K01081 K03787	0
C00212	Adenosine	0.0806315	0.0745648	-55.9282	4312327_f__Halomonadaceae; g__Halomonas; s__	0	1	K03787	1	K01488
C00212	Adenosine	0.0806315	0.0745648	-55.9282	4314006_f__Lachnospiraceae; g__; s__	0	1	K01119	2	K01488 K10213
C00212	Adenosine	0.0806315	0.0745648	-55.9282	4322574_f__Comamonadaceae; g__Acidovorax; s__avenae	-8.1192e-07	3	K01081 K01119 K03787	1	K01488
C00212	Adenosine	0.0806315	0.0745648	-55.9282	4327769_f__Microbacteriaceae; g__Leucobacter; s__	-7.16253e-06	0		1	K01488
C00212	Adenosine	0.0806315	0.0745648	-55.9282	4333705_f__Moraxellaceae; g__Acinetobacter; s__johnsonii	0	1	K03787	1	K01488
C00212	Adenosine	0.0806315	0.0745648	-55.9282	433422_f__Ruminococcaceae; g__Oscillospira; s__	-0.000302792	1	K01119	0
C00212	Adenosine	0.0806315	0.0745648	-55.9282	4336513_f__Nocardioidaceae; g__Aeromicrobium; s__	-3.38224e-05	2	K01081 K01119	2	K01239 K01488
C00212	Adenosine	0.0806315	0.0745648	-55.9282	4336568_f__Sphingomonadaceae; g__Sphingobium; s__	0	NA	NA	NA	NA
C00212	Adenosine	0.0806315	0.0745648	-55.9282	4336943_f__Rikenellaceae; g__; s__	0.000891024	1	K03787	0
C00212	Adenosine	0.0806315	0.0745648	-55.9282	4336947_f__Desulfovibrionaceae; g__; s__	-0.000481658	2	K01081 K03787	0
C00212	Adenosine	0.0806315	0.0745648	-55.9282	4339015_f__Helicobacteraceae; g__Helicobacter; s__	-0.0299669	1	K03787	0
C00212	Adenosine	0.0806315	0.0745648	-55.9282	4342760_f__; g__; s__	0	NA	NA	NA	NA
C00212	Adenosine	0.0806315	0.0745648	-55.9282	4344343_f__Streptococcaceae; g__Streptococcus; s__	0	NA	NA	NA	NA
C00212	Adenosine	0.0806315	0.0745648	-55.9282	4352158_f__Comamonadaceae; g__Delftia; s__	-0.00167585	3	K01081 K01119 K03787	1	K01488
C00212	Adenosine	0.0806315	0.0745648	-55.9282	4363419_f__Rhodospirillaceae; g__Novispirillum; s__	-1.65173e-05	2	K01081 K03787	0
C00212	Adenosine	0.0806315	0.0745648	-55.9282	4366751_f__Lachnospiraceae; g__; s__	0.00293382	0		1	K01488
C00212	Adenosine	0.0806315	0.0745648	-55.9282	437137_f__Alcaligenaceae; g__Sutterella; s__	0	2	K01081 K03787	2	K01239 K01488
C00212	Adenosine	0.0806315	0.0745648	-55.9282	4374046_f__Coriobacteriaceae; g__; s__	0	NA	NA	NA	NA
C00212	Adenosine	0.0806315	0.0745648	-55.9282	4379396_f__Hyphomicrobiaceae; g__; s__	0	NA	NA	NA	NA
C00212	Adenosine	0.0806315	0.0745648	-55.9282	4379686_f__Lachnospiraceae; g__; s__	-0.000129621	0		2	K01239 K01488
C00212	Adenosine	0.0806315	0.0745648	-55.9282	4379961_f__Erysipelotrichaceae; g__Allobaculum; s__	-1.22012e-05	1	K01081	0
C00212	Adenosine	0.0806315	0.0745648	-55.9282	4380351_f__; g__; s__	2.34414e-05	1	K01081	2	K01239 K01488
C00212	Adenosine	0.0806315	0.0745648	-55.9282	4385806_f__Comamonadaceae; g__; s__	3.3062e-05	2	K01081 K03787	1	K01488
C00212	Adenosine	0.0806315	0.0745648	-55.9282	4387759_f__Moraxellaceae; g__Perlucidibaca; s__	0	2	K01081 K03787	1	K01488
C00212	Adenosine	0.0806315	0.0745648	-55.9282	4399110_f__Ruminococcaceae; g__; s__	2.34397e-06	1	K01119	0
C00212	Adenosine	0.0806315	0.0745648	-55.9282	4402358_f__Bacillaceae; g__Bacillus; s__	6.84155e-06	1	K01119	0
C00212	Adenosine	0.0806315	0.0745648	-55.9282	4407703_f__Erysipelotrichaceae; g__Coprobacillus; s__	0	NA	NA	NA	NA
C00212	Adenosine	0.0806315	0.0745648	-55.9282	4412718_f__Erythrobacteraceae; g__Erythrobacter; s__	1.59296e-05	1	K03787	0
C00212	Adenosine	0.0806315	0.0745648	-55.9282	4413642_f__Rhodospirillaceae; g__; s__	0	2	K01081 K03787	1	K01239
C00212	Adenosine	0.0806315	0.0745648	-55.9282	4426300_f__Bifidobacteriaceae; g__Bifidobacterium; s__	0.00299643	1	K01081	1	K01239
C00212	Adenosine	0.0806315	0.0745648	-55.9282	4426641_f__Erysipelotrichaceae; g__Allobaculum; s__	-0.0312417	1	K01081	0
C00212	Adenosine	0.0806315	0.0745648	-55.9282	4430954_f__Nocardiaceae; g__Rhodococcus; s__	-9.5955e-07	1	K01081	2	K01239 K01488
C00212	Adenosine	0.0806315	0.0745648	-55.9282	4432234_f__Ruminococcaceae; g__; s__	0	NA	NA	NA	NA
C00212	Adenosine	0.0806315	0.0745648	-55.9282	4432841_f__; g__; s__	0	NA	NA	NA	NA
C00212	Adenosine	0.0806315	0.0745648	-55.9282	4443094_f__; g__; s__	0	NA	NA	NA	NA
C00212	Adenosine	0.0806315	0.0745648	-55.9282	4443755_f__Chitinophagaceae; g__Sediminibacterium; s__	1.23899e-05	2	K01081 K03787	0
C00212	Adenosine	0.0806315	0.0745648	-55.9282	44449_f__Moraxellaceae; g__Acinetobacter; s__	0	2	K01081 K03787	1	K01488
C00212	Adenosine	0.0806315	0.0745648	-55.9282	4449519_f__Rikenellaceae; g__; s__	-8.77795e-06	2	K01081 K03787	0
C00212	Adenosine	0.0806315	0.0745648	-55.9282	4453255_f__Turicibacteraceae; g__Turicibacter; s__	-8.48551e-06	3	K01081 K01119 K03787	0
C00212	Adenosine	0.0806315	0.0745648	-55.9282	4457872_f__Bacteroidaceae; g__Bacteroides; s__	0.000100347	3	K01081 K01119 K03787	0
C00212	Adenosine	0.0806315	0.0745648	-55.9282	4465357_f__Rhizobiaceae; g__Agrobacterium; s__	0	3	K01081 K01119 K03787	2	K01239 K01488
C00212	Adenosine	0.0806315	0.0745648	-55.9282	4469091_f__; g__; s__	6.0804e-06	1	K03787	0
C00212	Adenosine	0.0806315	0.0745648	-55.9282	447099_f__Flavobacteriaceae; g__Flavobacterium; s__	1.79059e-05	2	K01081 K03787	0
C00212	Adenosine	0.0806315	0.0745648	-55.9282	4472675_f__Oxalobacteraceae; g__; s__	0.000708219	2	K01081 K03787	1	K01488
C00212	Adenosine	0.0806315	0.0745648	-55.9282	4480176_f__; g__; s__	0	NA	NA	NA	NA
C00212	Adenosine	0.0806315	0.0745648	-55.9282	4480189_f__Lactobacillaceae; g__Lactobacillus; s__zeae	0	1	K01119	1	K01488
C00212	Adenosine	0.0806315	0.0745648	-55.9282	4481506_f__S24-7; g__; s__	0.0106541	2	K01081 K03787	0
C00212	Adenosine	0.0806315	0.0745648	-55.9282	4481624_f__Clostridiaceae; g__; s__	0	3	K01119 K03787 K08693	1	K01488
C00212	Adenosine	0.0806315	0.0745648	-55.9282	4482944_f__Leuconostocaceae; g__Leuconostoc; s__	5.1193e-05	0		2	K01239 K01488
C00212	Adenosine	0.0806315	0.0745648	-55.9282	4483963_f__Bacteroidaceae; g__Bacteroides; s__	-8.03045e-06	3	K01081 K01119 K03787	0
C00212	Adenosine	0.0806315	0.0745648	-55.9282	456006_f__Clostridiaceae; g__; s__	-4.10554e-05	1	K01119	0
C00212	Adenosine	0.0806315	0.0745648	-55.9282	465660_f__Clostridiaceae; g__; s__	0.000766417	1	K01119	0
C00212	Adenosine	0.0806315	0.0745648	-55.9282	470759_f__Oxalobacteraceae; g__Oxalobacter; s__formigenes	5.03283e-07	1	K03787	0
C00212	Adenosine	0.0806315	0.0745648	-55.9282	4762_f__Beijerinckiaceae; g__; s__	-3.64407e-05	1	K03787	0
C00212	Adenosine	0.0806315	0.0745648	-55.9282	486265_f__Cytophagaceae; g__Flectobacillus; s__	3.08374e-05	2	K01081 K03787	0
C00212	Adenosine	0.0806315	0.0745648	-55.9282	508855_f__Koribacteraceae; g__; s__	0.000169132	0		1	K01488
C00212	Adenosine	0.0806315	0.0745648	-55.9282	509416_f__; g__; s__	0	NA	NA	NA	NA
C00212	Adenosine	0.0806315	0.0745648	-55.9282	509989_f__Bacteroidaceae; g__; s__	0.000218966	2	K01081 K03787	0
[truncated: 4,827 more rows]
